# Supplementary material for: An automated information extraction system from the knowledge graph based annual financial reports
Source: PeerJ Comput Sci. 2024 May 13;10:e2004. doi: 10.7717/peerj-cs.2004 (PMC11157543; doi:10.7717/peerj-cs.2004)
Supplement: Supplemental Information 4 [file peerj-cs-10-2004-s004.owl]

<?xml version="1.0"?>

<rdf:RDF xmlns:rdf="http://www.w3.org/1999/02/22-rdf-syntax-ns#"
  xmlns:org="http://www.w3.org/ns/org#" 
     xmlns:owl="http://www.w3.org/2002/07/owl#"    
     xmlns:xml="http://www.w3.org/XML/1998/namespace"
     xmlns:xsd="http://www.w3.org/2001/XMLSchema#"
     xmlns:rdfs="http://www.w3.org/2000/01/rdf-schema#"
     xmlns:FinancialOntology="http://www.semanticweb.org/farhan/FinancialOntology#">
  <rdf:Description rdf:about="https://stackexchange.com/">
    <rdf:type rdf:resource="http://www.w3.org/ns/org#Organization"/>
  </rdf:Description>

  


      <!-- 
    ///////////////////////////////////////////////////////////////////////////////////////
    //
    // Object Properties
    //
    ///////////////////////////////////////////////////////////////////////////////////////
     -->

    


    <!-- http://www.semanticweb.org/farhan/FinancialOntology#audited -->

    <owl:ObjectProperty rdf:about="http://www.semanticweb.org/farhan/FinancialOntology#audited">
        <owl:inverseOf rdf:resource="http://www.semanticweb.org/farhan/FinancialOntology#auditedBy"/>
        <rdfs:domain rdf:resource="http://www.semanticweb.org/farhan/FinancialOntology#AuditFirm"/>
        <rdfs:range rdf:resource="http://www.semanticweb.org/farhan/FinancialOntology#Bank"/>
    </owl:ObjectProperty>
    


    <!-- http://www.semanticweb.org/farhan/FinancialOntology#auditedBy -->

    <owl:ObjectProperty rdf:about="http://www.semanticweb.org/farhan/FinancialOntology#auditedBy">
        <rdfs:domain rdf:resource="http://www.semanticweb.org/farhan/FinancialOntology#Bank"/>
        <rdfs:range rdf:resource="http://www.semanticweb.org/farhan/FinancialOntology#AuditFirm"/>
    </owl:ObjectProperty>
    


    <!-- http://www.semanticweb.org/farhan/FinancialOntology#giveDividend -->

    <owl:ObjectProperty rdf:about="http://www.semanticweb.org/farhan/FinancialOntology#giveDividend">
        <rdfs:domain rdf:resource="http://www.semanticweb.org/farhan/FinancialOntology#Bank"/>
        <rdfs:range rdf:resource="http://www.semanticweb.org/farhan/FinancialOntology#Dividend"/>
    </owl:ObjectProperty>
    


    <!-- http://www.semanticweb.org/farhan/FinancialOntology#givenAwardBy -->

    <owl:ObjectProperty rdf:about="http://www.semanticweb.org/farhan/FinancialOntology#givenAwardBy">
        <rdfs:domain rdf:resource="http://www.semanticweb.org/farhan/FinancialOntology#AwardCategory"/>
        <rdfs:range rdf:resource="http://www.semanticweb.org/farhan/FinancialOntology#AwardFirm"/>
    </owl:ObjectProperty>
    


    <!-- http://www.semanticweb.org/farhan/FinancialOntology#hasAwardCategory -->

    <owl:ObjectProperty rdf:about="http://www.semanticweb.org/farhan/FinancialOntology#hasAwardCategory">
        <rdfs:domain rdf:resource="http://www.semanticweb.org/farhan/FinancialOntology#Award"/>
        <rdfs:range rdf:resource="http://www.semanticweb.org/farhan/FinancialOntology#AwardCategory"/>
    </owl:ObjectProperty>
    


    <!-- http://www.semanticweb.org/farhan/FinancialOntology#hasBalanceSheetItem -->

    <owl:ObjectProperty rdf:about="http://www.semanticweb.org/farhan/FinancialOntology#hasBalanceSheetItem">
        <rdfs:domain rdf:resource="http://www.semanticweb.org/farhan/FinancialOntology#Bank"/>
        <rdfs:range rdf:resource="http://www.semanticweb.org/farhan/FinancialOntology#BalanceSheetItem"/>
    </owl:ObjectProperty>
    


    <!-- http://www.semanticweb.org/farhan/FinancialOntology#hasBondCurrency -->

    <owl:ObjectProperty rdf:about="http://www.semanticweb.org/farhan/FinancialOntology#hasBondCurrency">
        <rdfs:domain rdf:resource="http://www.semanticweb.org/farhan/FinancialOntology#Bond"/>
        <rdfs:range rdf:resource="http://www.semanticweb.org/farhan/FinancialOntology#Currency"/>
    </owl:ObjectProperty>
    


    <!-- http://www.semanticweb.org/farhan/FinancialOntology#hasBondType -->

    <owl:ObjectProperty rdf:about="http://www.semanticweb.org/farhan/FinancialOntology#hasBondType">
        <rdfs:domain rdf:resource="http://www.semanticweb.org/farhan/FinancialOntology#BondInvestment"/>
        <rdfs:range rdf:resource="http://www.semanticweb.org/farhan/FinancialOntology#Bond"/>
    </owl:ObjectProperty>
    


    <!-- http://www.semanticweb.org/farhan/FinancialOntology#hasCategory -->

    <owl:ObjectProperty rdf:about="http://www.semanticweb.org/farhan/FinancialOntology#hasCategory">
        <rdfs:domain rdf:resource="http://www.semanticweb.org/farhan/FinancialOntology#Bank"/>
        <rdfs:range rdf:resource="http://www.semanticweb.org/farhan/FinancialOntology#BankCategory"/>
    </owl:ObjectProperty>
    


    <!-- http://www.semanticweb.org/farhan/FinancialOntology#hasDividendCurrency -->

    <owl:ObjectProperty rdf:about="http://www.semanticweb.org/farhan/FinancialOntology#hasDividendCurrency">
        <rdfs:domain rdf:resource="http://www.semanticweb.org/farhan/FinancialOntology#Cash_Dividend"/>
        <rdfs:range rdf:resource="http://www.semanticweb.org/farhan/FinancialOntology#Currency"/>
    </owl:ObjectProperty>
    


    <!-- http://www.semanticweb.org/farhan/FinancialOntology#hasFinancialTermCurrency -->

    <owl:ObjectProperty rdf:about="http://www.semanticweb.org/farhan/FinancialOntology#hasFinancialTermCurrency">
        <rdfs:domain rdf:resource="http://www.semanticweb.org/farhan/FinancialOntology#FinancialTerm"/>
        <rdfs:range rdf:resource="http://www.semanticweb.org/farhan/FinancialOntology#Currency"/>
    </owl:ObjectProperty>
    


    <!-- http://www.semanticweb.org/farhan/FinancialOntology#hasFinancialYear -->

    <owl:ObjectProperty rdf:about="http://www.semanticweb.org/farhan/FinancialOntology#hasFinancialYear">
        <rdfs:domain rdf:resource="http://www.semanticweb.org/farhan/FinancialOntology#Bank"/>
        <rdfs:range rdf:resource="http://www.semanticweb.org/farhan/FinancialOntology#FinancialYear"/>
    </owl:ObjectProperty>
    


    <!-- http://www.semanticweb.org/farhan/FinancialOntology#hasIssuer -->

    <owl:ObjectProperty rdf:about="http://www.semanticweb.org/farhan/FinancialOntology#hasIssuer">
        <rdfs:domain rdf:resource="http://www.semanticweb.org/farhan/FinancialOntology#Bond"/>
        <rdfs:range rdf:resource="http://www.semanticweb.org/farhan/FinancialOntology#Organization"/>
    </owl:ObjectProperty>
    


    <!-- http://www.semanticweb.org/farhan/FinancialOntology#hasLocation -->

    <owl:ObjectProperty rdf:about="http://www.semanticweb.org/farhan/FinancialOntology#hasLocation">
        <rdfs:domain rdf:resource="http://www.semanticweb.org/farhan/FinancialOntology#Organization"/>
        <rdfs:range rdf:resource="http://www.semanticweb.org/farhan/FinancialOntology#Location"/>
    </owl:ObjectProperty>
    


    <!-- http://www.semanticweb.org/farhan/FinancialOntology#hasLongTermRating -->

    <owl:ObjectProperty rdf:about="http://www.semanticweb.org/farhan/FinancialOntology#hasLongTermRating">
        <rdf:type rdf:resource="http://www.w3.org/2002/07/owl#FunctionalProperty"/>
        <rdfs:domain rdf:resource="http://www.semanticweb.org/farhan/FinancialOntology#Bank"/>
        <rdfs:range rdf:resource="http://www.semanticweb.org/farhan/FinancialOntology#LongTerm"/>
        <owl:propertyDisjointWith rdf:resource="http://www.semanticweb.org/farhan/FinancialOntology#hasShortTermRating"/>
    </owl:ObjectProperty>
    


    <!-- http://www.semanticweb.org/farhan/FinancialOntology#hasLongTermRatingItem -->

    <owl:ObjectProperty rdf:about="http://www.semanticweb.org/farhan/FinancialOntology#hasLongTermRatingItem">
        <rdfs:domain rdf:resource="http://www.semanticweb.org/farhan/FinancialOntology#RatingFirm"/>
        <rdfs:range rdf:resource="http://www.semanticweb.org/farhan/FinancialOntology#LongTerm"/>
    </owl:ObjectProperty>
    


    <!-- http://www.semanticweb.org/farhan/FinancialOntology#hasNo._of_customers -->

    <owl:ObjectProperty rdf:about="http://www.semanticweb.org/farhan/FinancialOntology#hasNo._of_customers">
        <rdfs:domain rdf:resource="http://www.semanticweb.org/farhan/FinancialOntology#Credit_Cards"/>
        <rdfs:range rdf:resource="http://www.semanticweb.org/farhan/FinancialOntology#Total_No._of_customers"/>
    </owl:ObjectProperty>
    


    <!-- http://www.semanticweb.org/farhan/FinancialOntology#hasSectorType -->

    <owl:ObjectProperty rdf:about="http://www.semanticweb.org/farhan/FinancialOntology#hasSectorType">
        <rdfs:domain rdf:resource="http://www.semanticweb.org/farhan/FinancialOntology#SectorInvestment"/>
        <rdfs:range rdf:resource="http://www.semanticweb.org/farhan/FinancialOntology#Sector"/>
    </owl:ObjectProperty>
    


    <!-- http://www.semanticweb.org/farhan/FinancialOntology#hasShortTermRating -->

    <owl:ObjectProperty rdf:about="http://www.semanticweb.org/farhan/FinancialOntology#hasShortTermRating">
        <rdfs:domain rdf:resource="http://www.semanticweb.org/farhan/FinancialOntology#Bank"/>
        <rdfs:range rdf:resource="http://www.semanticweb.org/farhan/FinancialOntology#ShortTerm"/>
    </owl:ObjectProperty>
    


    <!-- http://www.semanticweb.org/farhan/FinancialOntology#hasShortTermRatingItem -->

    <owl:ObjectProperty rdf:about="http://www.semanticweb.org/farhan/FinancialOntology#hasShortTermRatingItem">
        <rdfs:domain rdf:resource="http://www.semanticweb.org/farhan/FinancialOntology#RatingFirm"/>
        <rdfs:range rdf:resource="http://www.semanticweb.org/farhan/FinancialOntology#ShortTerm"/>
    </owl:ObjectProperty>
    


    <!-- http://www.semanticweb.org/farhan/FinancialOntology#hasStock -->

    <owl:ObjectProperty rdf:about="http://www.semanticweb.org/farhan/FinancialOntology#hasStock">
        <rdfs:domain rdf:resource="http://www.semanticweb.org/farhan/FinancialOntology#Organization"/>
        <rdfs:range rdf:resource="http://www.semanticweb.org/farhan/FinancialOntology#Stock"/>
    </owl:ObjectProperty>
    


    <!-- http://www.semanticweb.org/farhan/FinancialOntology#hasTerm -->

    <owl:ObjectProperty rdf:about="http://www.semanticweb.org/farhan/FinancialOntology#hasTerm">
        <rdfs:domain rdf:resource="http://www.semanticweb.org/farhan/FinancialOntology#Bank"/>
        <rdfs:range rdf:resource="http://www.semanticweb.org/farhan/FinancialOntology#FinancialTerm"/>
    </owl:ObjectProperty>
    


    <!-- http://www.semanticweb.org/farhan/FinancialOntology#inCategory -->

    <owl:ObjectProperty rdf:about="http://www.semanticweb.org/farhan/FinancialOntology#inCategory">
        <rdfs:domain rdf:resource="http://www.semanticweb.org/farhan/FinancialOntology#Award"/>
        <rdfs:range rdf:resource="http://www.semanticweb.org/farhan/FinancialOntology#Category"/>
    </owl:ObjectProperty>
    


    <!-- http://www.semanticweb.org/farhan/FinancialOntology#investedIn -->

    <owl:ObjectProperty rdf:about="http://www.semanticweb.org/farhan/FinancialOntology#investedIn">
        <rdfs:domain rdf:resource="http://www.semanticweb.org/farhan/FinancialOntology#Bank"/>
        <rdfs:range rdf:resource="http://www.semanticweb.org/farhan/FinancialOntology#Investment"/>
    </owl:ObjectProperty>
    


    <!-- http://www.semanticweb.org/farhan/FinancialOntology#ratedBy -->

    <owl:ObjectProperty rdf:about="http://www.semanticweb.org/farhan/FinancialOntology#ratedBy">
        <rdfs:domain rdf:resource="http://www.semanticweb.org/farhan/FinancialOntology#Bank"/>
        <rdfs:range rdf:resource="http://www.semanticweb.org/farhan/FinancialOntology#RatingFirm"/>
    </owl:ObjectProperty>
    


    <!-- http://www.semanticweb.org/farhan/FinancialOntology#winAward -->

    <owl:ObjectProperty rdf:about="http://www.semanticweb.org/farhan/FinancialOntology#winAward">
        <owl:inverseOf rdf:resource="http://www.semanticweb.org/farhan/FinancialOntology#winBy"/>
        <rdf:type rdf:resource="http://www.w3.org/2002/07/owl#InverseFunctionalProperty"/>
        <rdf:type rdf:resource="http://www.w3.org/2002/07/owl#SymmetricProperty"/>
        <rdfs:domain rdf:resource="http://www.semanticweb.org/farhan/FinancialOntology#Bank"/>
        <rdfs:range rdf:resource="http://www.semanticweb.org/farhan/FinancialOntology#Award"/>
    </owl:ObjectProperty>
    


    <!-- http://www.semanticweb.org/farhan/FinancialOntology#winBy -->

    <owl:ObjectProperty rdf:about="http://www.semanticweb.org/farhan/FinancialOntology#winBy">
        <rdfs:domain rdf:resource="http://www.semanticweb.org/farhan/FinancialOntology#Award"/>
        <rdfs:range rdf:resource="http://www.semanticweb.org/farhan/FinancialOntology#Bank"/>
    </owl:ObjectProperty>
    


    <!-- http://www.w3.org/2002/07/owl#topObjectProperty -->

    <rdf:Description rdf:about="http://www.w3.org/2002/07/owl#topObjectProperty">
        <rdfs:domain rdf:resource="http://www.semanticweb.org/farhan/FinancialOntology#MobileBanking"/>
        <rdfs:range rdf:resource="http://www.semanticweb.org/farhan/FinancialOntology#Volume_of_transactions_Mobile_Banking"/>
    </rdf:Description>
    


    <!-- urn:absolute:Farhan/FinancialOntology#hasDeposits -->

    <owl:ObjectProperty rdf:about="urn:absolute:Farhan/FinancialOntology#hasDeposits">
        <rdfs:domain rdf:resource="http://www.semanticweb.org/farhan/FinancialOntology#Bank"/>
        <rdfs:range rdf:resource="http://www.semanticweb.org/farhan/FinancialOntology#Deposits"/>
    </owl:ObjectProperty>
    


    <!-- urn:absolute:Farhan/FinancialOntology#hasEmployees -->

    <owl:ObjectProperty rdf:about="urn:absolute:Farhan/FinancialOntology#hasEmployees">
        <rdfs:domain rdf:resource="http://www.semanticweb.org/farhan/FinancialOntology#Bank"/>
        <rdfs:range rdf:resource="http://www.semanticweb.org/farhan/FinancialOntology#Employees"/>
    </owl:ObjectProperty>
    


    <!-- urn:absolute:Farhan/FinancialOntology#hasNo._of_ATMs -->

    <owl:ObjectProperty rdf:about="urn:absolute:Farhan/FinancialOntology#hasNo._of_ATMs">
        <rdfs:domain rdf:resource="http://www.semanticweb.org/farhan/FinancialOntology#Digital_Banking"/>
        <rdfs:range rdf:resource="http://www.semanticweb.org/farhan/FinancialOntology#No._of_ATMs"/>
    </owl:ObjectProperty>
    


    <!-- urn:absolute:Farhan/FinancialOntology#hasNo._of_Debit_cards -->

    <owl:ObjectProperty rdf:about="urn:absolute:Farhan/FinancialOntology#hasNo._of_Debit_cards">
        <rdfs:domain rdf:resource="http://www.semanticweb.org/farhan/FinancialOntology#Digital_Banking"/>
        <rdfs:range rdf:resource="http://www.semanticweb.org/farhan/FinancialOntology#No._of_Debit_cards"/>
    </owl:ObjectProperty>
    


    <!-- urn:absolute:Farhan/FinancialOntology#hasNo._of_Loans_disbursed_Auto_Loan -->

    <owl:ObjectProperty rdf:about="urn:absolute:Farhan/FinancialOntology#hasNo._of_Loans_disbursed_Auto_Loan">
        <rdfs:domain rdf:resource="http://www.semanticweb.org/farhan/FinancialOntology#Auto_Loan"/>
        <rdfs:range rdf:resource="http://www.semanticweb.org/farhan/FinancialOntology#No._of_Loans_disbursed_Auto_Loan"/>
    </owl:ObjectProperty>
    


    <!-- urn:absolute:Farhan/FinancialOntology#hasNo._of_Loans_disbursed_Home_Loan -->

    <owl:ObjectProperty rdf:about="urn:absolute:Farhan/FinancialOntology#hasNo._of_Loans_disbursed_Home_Loan">
        <rdfs:domain rdf:resource="http://www.semanticweb.org/farhan/FinancialOntology#Home_Loan"/>
        <rdfs:range rdf:resource="http://www.semanticweb.org/farhan/FinancialOntology#No._of_Loans_disbursed_Home_Loan"/>
    </owl:ObjectProperty>
    


    <!-- urn:absolute:Farhan/FinancialOntology#hasNo._of_Loans_disbursed_Personal_Loan -->

    <owl:ObjectProperty rdf:about="urn:absolute:Farhan/FinancialOntology#hasNo._of_Loans_disbursed_Personal_Loan">
        <rdfs:domain rdf:resource="http://www.semanticweb.org/farhan/FinancialOntology#Personal_Loan"/>
        <rdfs:range rdf:resource="http://www.semanticweb.org/farhan/FinancialOntology#No._of_Loans_disbursed_Personal_Loan"/>
    </owl:ObjectProperty>
    


    <!-- urn:absolute:Farhan/FinancialOntology#hasNo._of_credit_cards_customers -->

    <owl:ObjectProperty rdf:about="urn:absolute:Farhan/FinancialOntology#hasNo._of_credit_cards_customers">
        <rdfs:domain rdf:resource="http://www.semanticweb.org/farhan/FinancialOntology#Credit_Cards"/>
        <rdfs:range rdf:resource="http://www.semanticweb.org/farhan/FinancialOntology#No._of_credit_cards_customers"/>
    </owl:ObjectProperty>
    


    <!-- urn:absolute:Farhan/FinancialOntology#hasNo._of_customers_Credit_Cards -->

    <owl:ObjectProperty rdf:about="urn:absolute:Farhan/FinancialOntology#hasNo._of_customers_Credit_Cards">
        <rdfs:domain rdf:resource="http://www.semanticweb.org/farhan/FinancialOntology#Credit_Cards"/>
        <rdfs:range rdf:resource="http://www.semanticweb.org/farhan/FinancialOntology#No._of_customers_Credit_Cards"/>
    </owl:ObjectProperty>
    


    <!-- urn:absolute:Farhan/FinancialOntology#hasNo._of_customers_Debit_Cards -->

    <owl:ObjectProperty rdf:about="urn:absolute:Farhan/FinancialOntology#hasNo._of_customers_Debit_Cards">
        <rdfs:domain rdf:resource="http://www.semanticweb.org/farhan/FinancialOntology#Digital_Banking"/>
        <rdfs:range rdf:resource="http://www.semanticweb.org/farhan/FinancialOntology#No._of_customers_Debit_Cards"/>
    </owl:ObjectProperty>
    


    <!-- urn:absolute:Farhan/FinancialOntology#hasNo._of_customers_Internet_Banking -->

    <owl:ObjectProperty rdf:about="urn:absolute:Farhan/FinancialOntology#hasNo._of_customers_Internet_Banking">
        <rdfs:domain rdf:resource="http://www.semanticweb.org/farhan/FinancialOntology#Internet_Banking"/>
        <rdfs:range rdf:resource="http://www.semanticweb.org/farhan/FinancialOntology#No._of_customers_Internet_Banking"/>
    </owl:ObjectProperty>
    


    <!-- urn:absolute:Farhan/FinancialOntology#hasNo._of_customers_Mobile_Banking -->

    <owl:ObjectProperty rdf:about="urn:absolute:Farhan/FinancialOntology#hasNo._of_customers_Mobile_Banking">
        <rdfs:domain rdf:resource="http://www.semanticweb.org/farhan/FinancialOntology#MobileBanking"/>
        <rdfs:range rdf:resource="http://www.semanticweb.org/farhan/FinancialOntology#No._of_customers_Mobile_Banking"/>
    </owl:ObjectProperty>
    


    <!-- urn:absolute:Farhan/FinancialOntology#hasNo._of_new_issuance -->

    <owl:ObjectProperty rdf:about="urn:absolute:Farhan/FinancialOntology#hasNo._of_new_issuance">
        <rdfs:domain rdf:resource="http://www.semanticweb.org/farhan/FinancialOntology#Credit_Cards"/>
        <rdfs:range rdf:resource="http://www.semanticweb.org/farhan/FinancialOntology#No._of_new_issuance"/>
    </owl:ObjectProperty>
    


    <!-- urn:absolute:Farhan/FinancialOntology#hasNo._of_transactions_Internet_Banking -->

    <owl:ObjectProperty rdf:about="urn:absolute:Farhan/FinancialOntology#hasNo._of_transactions_Internet_Banking">
        <rdfs:domain rdf:resource="http://www.semanticweb.org/farhan/FinancialOntology#Internet_Banking"/>
        <rdfs:range rdf:resource="http://www.semanticweb.org/farhan/FinancialOntology#No._of_transactions_Internet_Banking"/>
    </owl:ObjectProperty>
    


    <!-- urn:absolute:Farhan/FinancialOntology#hasNo._of_transactions_Mobile_Banking -->

    <owl:ObjectProperty rdf:about="urn:absolute:Farhan/FinancialOntology#hasNo._of_transactions_Mobile_Banking">
        <rdfs:domain rdf:resource="http://www.semanticweb.org/farhan/FinancialOntology#MobileBanking"/>
        <rdfs:range rdf:resource="http://www.semanticweb.org/farhan/FinancialOntology#No._of_transactions_Mobile_Banking"/>
    </owl:ObjectProperty>
    


    <!-- urn:absolute:Farhan/FinancialOntology#hasOutstanding_Volume -->

    <owl:ObjectProperty rdf:about="urn:absolute:Farhan/FinancialOntology#hasOutstanding_Volume">
        <rdfs:domain rdf:resource="http://www.semanticweb.org/farhan/FinancialOntology#Auto_Loan"/>
        <rdfs:range rdf:resource="http://www.semanticweb.org/farhan/FinancialOntology#Outstanding_Volume"/>
    </owl:ObjectProperty>
    


    <!-- urn:absolute:Farhan/FinancialOntology#hasOutstanding_Volume_Home_Loan -->

    <owl:ObjectProperty rdf:about="urn:absolute:Farhan/FinancialOntology#hasOutstanding_Volume_Home_Loan">
        <rdfs:domain rdf:resource="http://www.semanticweb.org/farhan/FinancialOntology#Home_Loan"/>
        <rdfs:range rdf:resource="http://www.semanticweb.org/farhan/FinancialOntology#Outstanding_Volume_Home_Loan"/>
    </owl:ObjectProperty>
    


    <!-- urn:absolute:Farhan/FinancialOntology#hasOutstanding_Volume_Personal_Loan -->

    <owl:ObjectProperty rdf:about="urn:absolute:Farhan/FinancialOntology#hasOutstanding_Volume_Personal_Loan">
        <rdfs:domain rdf:resource="http://www.semanticweb.org/farhan/FinancialOntology#Personal_Loan"/>
        <rdfs:range rdf:resource="http://www.semanticweb.org/farhan/FinancialOntology#Outstanding_Volume_Personal_Loan"/>
    </owl:ObjectProperty>
    


    <!-- urn:absolute:Farhan/FinancialOntology#hasProducts -->

    <owl:ObjectProperty rdf:about="urn:absolute:Farhan/FinancialOntology#hasProducts">
        <rdfs:domain rdf:resource="http://www.semanticweb.org/farhan/FinancialOntology#Bank"/>
        <rdfs:range rdf:resource="http://www.semanticweb.org/farhan/FinancialOntology#Products"/>
    </owl:ObjectProperty>
    


    <!-- urn:absolute:Farhan/FinancialOntology#hasTouchPoints -->

    <owl:ObjectProperty rdf:about="urn:absolute:Farhan/FinancialOntology#hasTouchPoints">
        <rdfs:domain rdf:resource="http://www.semanticweb.org/farhan/FinancialOntology#Bank"/>
        <rdfs:range rdf:resource="http://www.semanticweb.org/farhan/FinancialOntology#Touch_points"/>
    </owl:ObjectProperty>
    


    <!-- urn:absolute:Farhan/FinancialOntology#hasTrade -->

    <owl:ObjectProperty rdf:about="urn:absolute:Farhan/FinancialOntology#hasTrade">
        <rdfs:domain rdf:resource="http://www.semanticweb.org/farhan/FinancialOntology#Bank"/>
        <rdfs:range rdf:resource="http://www.semanticweb.org/farhan/FinancialOntology#Trade"/>
    </owl:ObjectProperty>
    


    <!-- urn:absolute:Farhan/FinancialOntology#hasTransactions -->

    <owl:ObjectProperty rdf:about="urn:absolute:Farhan/FinancialOntology#hasTransactions">
        <rdfs:domain rdf:resource="http://www.semanticweb.org/farhan/FinancialOntology#Bank"/>
        <rdfs:range rdf:resource="http://www.semanticweb.org/farhan/FinancialOntology#Transactions"/>
    </owl:ObjectProperty>
    


    <!-- urn:absolute:Farhan/FinancialOntology#hasVolume_of_transactions_Internet_Banking -->

    <owl:ObjectProperty rdf:about="urn:absolute:Farhan/FinancialOntology#hasVolume_of_transactions_Internet_Banking">
        <rdfs:domain rdf:resource="http://www.semanticweb.org/farhan/FinancialOntology#Internet_Banking"/>
        <rdfs:range rdf:resource="http://www.semanticweb.org/farhan/FinancialOntology#Volume_of_transactions_Internet_Banking"/>
    </owl:ObjectProperty>
    


    <!-- urn:absolute:Farhan/FinancialOntology#hastransaction_volume -->

    <owl:ObjectProperty rdf:about="urn:absolute:Farhan/FinancialOntology#hastransaction_volume">
        <rdfs:domain rdf:resource="http://www.semanticweb.org/farhan/FinancialOntology#Credit_Cards"/>
    </owl:ObjectProperty>
    


    <!-- 
    ///////////////////////////////////////////////////////////////////////////////////////
    //
    // Data properties
    //
    ///////////////////////////////////////////////////////////////////////////////////////
     -->

    


    <!-- http://www.semanticweb.org/farhan/FinancialOntology#Auto_Loan_Outstanding_Volume -->

    <owl:DatatypeProperty rdf:about="http://www.semanticweb.org/farhan/FinancialOntology#Auto_Loan_Outstanding_Volume">
        <rdfs:domain rdf:resource="http://www.semanticweb.org/farhan/FinancialOntology#Outstanding_Volume"/>
        <rdfs:range rdf:resource="http://www.w3.org/2001/XMLSchema#positiveInteger"/>
    </owl:DatatypeProperty>
    


    <!-- http://www.semanticweb.org/farhan/FinancialOntology#Bancassurance_Premium -->

    <owl:DatatypeProperty rdf:about="http://www.semanticweb.org/farhan/FinancialOntology#Bancassurance_Premium">
        <rdfs:domain rdf:resource="http://www.semanticweb.org/farhan/FinancialOntology#Bancassurance_Premium_Bancassurance"/>
        <rdfs:range rdf:resource="http://www.w3.org/2001/XMLSchema#positiveInteger"/>
    </owl:DatatypeProperty>
    


    <!-- http://www.semanticweb.org/farhan/FinancialOntology#Credit_Cards_transaction_volume -->

    <owl:DatatypeProperty rdf:about="http://www.semanticweb.org/farhan/FinancialOntology#Credit_Cards_transaction_volume">
        <rdfs:domain rdf:resource="http://www.semanticweb.org/farhan/FinancialOntology#transaction_volume"/>
        <rdfs:range rdf:resource="http://www.w3.org/2001/XMLSchema#positiveInteger"/>
    </owl:DatatypeProperty>
    


    <!-- http://www.semanticweb.org/farhan/FinancialOntology#FTCategory -->

    <owl:DatatypeProperty rdf:about="http://www.semanticweb.org/farhan/FinancialOntology#FTCategory">
        <rdfs:domain rdf:resource="http://www.semanticweb.org/farhan/FinancialOntology#FinancialTerm"/>
        <rdfs:range>
            <rdfs:Datatype>
                <owl:oneOf>
                    <rdf:Description>
                        <rdf:type rdf:resource="http://www.w3.org/1999/02/22-rdf-syntax-ns#List"/>
                        <rdf:first>EARNING</rdf:first>
                        <rdf:rest>
                            <rdf:Description>
                                <rdf:type rdf:resource="http://www.w3.org/1999/02/22-rdf-syntax-ns#List"/>
                                <rdf:first>LIQUIDITY</rdf:first>
                                <rdf:rest>
                                    <rdf:Description>
                                        <rdf:type rdf:resource="http://www.w3.org/1999/02/22-rdf-syntax-ns#List"/>
                                        <rdf:first>PROFITABILITY</rdf:first>
                                        <rdf:rest rdf:resource="http://www.w3.org/1999/02/22-rdf-syntax-ns#nil"/>
                                    </rdf:Description>
                                </rdf:rest>
                            </rdf:Description>
                        </rdf:rest>
                    </rdf:Description>
                </owl:oneOf>
            </rdfs:Datatype>
        </rdfs:range>
    </owl:DatatypeProperty>
    


    <!-- http://www.semanticweb.org/farhan/FinancialOntology#Home_Loans_Outstanding_Volume -->

    <owl:DatatypeProperty rdf:about="http://www.semanticweb.org/farhan/FinancialOntology#Home_Loans_Outstanding_Volume">
        <rdfs:domain rdf:resource="http://www.semanticweb.org/farhan/FinancialOntology#Outstanding_Volume_Home_Loan"/>
        <rdfs:range rdf:resource="http://www.w3.org/2001/XMLSchema#positiveInteger"/>
    </owl:DatatypeProperty>
    


    <!-- http://www.semanticweb.org/farhan/FinancialOntology#No._of_Auto_Loans_disbursed -->

    <owl:DatatypeProperty rdf:about="http://www.semanticweb.org/farhan/FinancialOntology#No._of_Auto_Loans_disbursed">
        <rdfs:domain rdf:resource="http://www.semanticweb.org/farhan/FinancialOntology#No._of_Loans_disbursed_Auto_Loan"/>
        <rdfs:range rdf:resource="http://www.w3.org/2001/XMLSchema#positiveInteger"/>
    </owl:DatatypeProperty>
    


    <!-- http://www.semanticweb.org/farhan/FinancialOntology#No._of_Bancassurance_customers -->

    <owl:DatatypeProperty rdf:about="http://www.semanticweb.org/farhan/FinancialOntology#No._of_Bancassurance_customers">
        <rdfs:domain rdf:resource="http://www.semanticweb.org/farhan/FinancialOntology#No._of_customers_Bancassurance"/>
        <rdfs:range rdf:resource="http://www.w3.org/2001/XMLSchema#positiveInteger"/>
    </owl:DatatypeProperty>
    


    <!-- http://www.semanticweb.org/farhan/FinancialOntology#No._of_Bancassurance_new_customers -->

    <owl:DatatypeProperty rdf:about="http://www.semanticweb.org/farhan/FinancialOntology#No._of_Bancassurance_new_customers">
        <rdfs:domain rdf:resource="http://www.semanticweb.org/farhan/FinancialOntology#No._of_new_customers_Bancassurance"/>
        <rdfs:range rdf:resource="http://www.w3.org/2001/XMLSchema#positiveInteger"/>
    </owl:DatatypeProperty>
    


    <!-- http://www.semanticweb.org/farhan/FinancialOntology#No._of_Bancassurance_policies -->

    <owl:DatatypeProperty rdf:about="http://www.semanticweb.org/farhan/FinancialOntology#No._of_Bancassurance_policies">
        <rdfs:domain rdf:resource="http://www.semanticweb.org/farhan/FinancialOntology#No._of_policies_Bancassurance"/>
        <rdfs:range rdf:resource="http://www.w3.org/2001/XMLSchema#positiveInteger"/>
    </owl:DatatypeProperty>
    


    <!-- http://www.semanticweb.org/farhan/FinancialOntology#No._of_Credit_Cards_customers -->

    <owl:DatatypeProperty rdf:about="http://www.semanticweb.org/farhan/FinancialOntology#No._of_Credit_Cards_customers">
        <rdfs:domain rdf:resource="http://www.semanticweb.org/farhan/FinancialOntology#No._of_customers_Credit_Cards"/>
        <rdfs:range rdf:resource="http://www.w3.org/2001/XMLSchema#positiveInteger"/>
    </owl:DatatypeProperty>
    


    <!-- http://www.semanticweb.org/farhan/FinancialOntology#No._of_Home_Loans_disbursed -->

    <owl:DatatypeProperty rdf:about="http://www.semanticweb.org/farhan/FinancialOntology#No._of_Home_Loans_disbursed">
        <rdfs:domain rdf:resource="http://www.semanticweb.org/farhan/FinancialOntology#No._of_Loans_disbursed_Home_Loan"/>
        <rdfs:range rdf:resource="http://www.w3.org/2001/XMLSchema#positiveInteger"/>
    </owl:DatatypeProperty>
    


    <!-- http://www.semanticweb.org/farhan/FinancialOntology#No._of_Mobile_Banking_customers -->

    <owl:DatatypeProperty rdf:about="http://www.semanticweb.org/farhan/FinancialOntology#No._of_Mobile_Banking_customers">
        <rdfs:domain rdf:resource="http://www.semanticweb.org/farhan/FinancialOntology#No._of_customers_Mobile_Banking"/>
        <rdfs:range rdf:resource="http://www.w3.org/2001/XMLSchema#positiveInteger"/>
    </owl:DatatypeProperty>
    


    <!-- http://www.semanticweb.org/farhan/FinancialOntology#No._of_Mobile_Banking_transactions -->

    <owl:DatatypeProperty rdf:about="http://www.semanticweb.org/farhan/FinancialOntology#No._of_Mobile_Banking_transactions">
        <rdfs:domain rdf:resource="http://www.semanticweb.org/farhan/FinancialOntology#No._of_transactions_Mobile_Banking"/>
        <rdfs:range rdf:resource="http://www.w3.org/2001/XMLSchema#positiveInteger"/>
    </owl:DatatypeProperty>
    


    <!-- http://www.semanticweb.org/farhan/FinancialOntology#No._of_Personal_Loans_disbursed -->

    <owl:DatatypeProperty rdf:about="http://www.semanticweb.org/farhan/FinancialOntology#No._of_Personal_Loans_disbursed">
        <rdfs:domain rdf:resource="http://www.semanticweb.org/farhan/FinancialOntology#No._of_Loans_disbursed_Personal_Loan"/>
        <rdfs:range rdf:resource="http://www.w3.org/2001/XMLSchema#positiveInteger"/>
    </owl:DatatypeProperty>
    


    <!-- http://www.semanticweb.org/farhan/FinancialOntology#No._of_new_Credit_Cards_issuance -->

    <owl:DatatypeProperty rdf:about="http://www.semanticweb.org/farhan/FinancialOntology#No._of_new_Credit_Cards_issuance">
        <rdfs:domain rdf:resource="http://www.semanticweb.org/farhan/FinancialOntology#No._of_new_issuance"/>
        <rdfs:range rdf:resource="http://www.w3.org/2001/XMLSchema#positiveInteger"/>
    </owl:DatatypeProperty>
    


    <!-- http://www.semanticweb.org/farhan/FinancialOntology#Personal_Loan_Outstanding_Volume -->

    <owl:DatatypeProperty rdf:about="http://www.semanticweb.org/farhan/FinancialOntology#Personal_Loan_Outstanding_Volume">
        <rdfs:domain rdf:resource="http://www.semanticweb.org/farhan/FinancialOntology#Outstanding_Volume_Personal_Loan"/>
        <rdfs:range rdf:resource="http://www.w3.org/2001/XMLSchema#positiveInteger"/>
    </owl:DatatypeProperty>
    


    <!-- http://www.semanticweb.org/farhan/FinancialOntology#SBPCarValue -->

    <owl:DatatypeProperty rdf:about="http://www.semanticweb.org/farhan/FinancialOntology#SBPCarValue">
        <rdfs:domain rdf:resource="http://www.semanticweb.org/farhan/FinancialOntology#Bank"/>
        <rdfs:range rdf:resource="http://www.w3.org/2001/XMLSchema#decimal"/>
    </owl:DatatypeProperty>
    


    <!-- http://www.semanticweb.org/farhan/FinancialOntology#SBPMCRValue -->

    <owl:DatatypeProperty rdf:about="http://www.semanticweb.org/farhan/FinancialOntology#SBPMCRValue">
        <rdfs:domain rdf:resource="http://www.semanticweb.org/farhan/FinancialOntology#Bank"/>
        <rdfs:range rdf:resource="http://www.w3.org/2001/XMLSchema#decimal"/>
    </owl:DatatypeProperty>
    


    <!-- http://www.semanticweb.org/farhan/FinancialOntology#Total_No._of_ATMS -->

    <owl:DatatypeProperty rdf:about="http://www.semanticweb.org/farhan/FinancialOntology#Total_No._of_ATMS">
        <rdfs:domain rdf:resource="http://www.semanticweb.org/farhan/FinancialOntology#No._of_ATMS"/>
        <rdfs:range rdf:resource="http://www.w3.org/2001/XMLSchema#positiveInteger"/>
    </owl:DatatypeProperty>
    


    <!-- http://www.semanticweb.org/farhan/FinancialOntology#Total_No._of_Debit_cards -->

    <owl:DatatypeProperty rdf:about="http://www.semanticweb.org/farhan/FinancialOntology#Total_No._of_Debit_cards">
        <rdfs:domain rdf:resource="http://www.semanticweb.org/farhan/FinancialOntology#No._of_Debit_cards"/>
        <rdfs:range rdf:resource="http://www.w3.org/2001/XMLSchema#positiveInteger"/>
    </owl:DatatypeProperty>
    


    <!-- http://www.semanticweb.org/farhan/FinancialOntology#Total_No._of_customers_Internet_Banking -->

    <owl:DatatypeProperty rdf:about="http://www.semanticweb.org/farhan/FinancialOntology#Total_No._of_customers_Internet_Banking">
        <rdfs:domain rdf:resource="http://www.semanticweb.org/farhan/FinancialOntology#No._of_customers_Internet_Banking"/>
        <rdfs:range rdf:resource="http://www.w3.org/2001/XMLSchema#positiveInteger"/>
    </owl:DatatypeProperty>
    


    <!-- http://www.semanticweb.org/farhan/FinancialOntology#Total_No._of_transactions_Internet_Banking -->

    <owl:DatatypeProperty rdf:about="http://www.semanticweb.org/farhan/FinancialOntology#Total_No._of_transactions_Internet_Banking">
        <rdfs:domain rdf:resource="http://www.semanticweb.org/farhan/FinancialOntology#No._of_transactions_Internet_Banking"/>
        <rdfs:range rdf:resource="http://www.w3.org/2001/XMLSchema#positiveInteger"/>
    </owl:DatatypeProperty>
    


    <!-- http://www.semanticweb.org/farhan/FinancialOntology#Total_Volume_of_transactions_Internet_Banking -->

    <owl:DatatypeProperty rdf:about="http://www.semanticweb.org/farhan/FinancialOntology#Total_Volume_of_transactions_Internet_Banking">
        <rdfs:domain rdf:resource="http://www.semanticweb.org/farhan/FinancialOntology#Volume_of_transactions_Internet_Banking"/>
        <rdfs:range rdf:resource="http://www.w3.org/2001/XMLSchema#positiveInteger"/>
    </owl:DatatypeProperty>
    


    <!-- http://www.semanticweb.org/farhan/FinancialOntology#Volume_of_Mobile_Banking__transactions -->

    <owl:DatatypeProperty rdf:about="http://www.semanticweb.org/farhan/FinancialOntology#Volume_of_Mobile_Banking__transactions">
        <rdfs:domain rdf:resource="http://www.semanticweb.org/farhan/FinancialOntology#Volume_of_transactions_Mobile_Banking"/>
        <rdfs:range rdf:resource="http://www.w3.org/2001/XMLSchema#positiveInteger"/>
    </owl:DatatypeProperty>
    


    <!-- http://www.semanticweb.org/farhan/FinancialOntology#awardName -->

    <owl:DatatypeProperty rdf:about="http://www.semanticweb.org/farhan/FinancialOntology#awardName">
        <rdfs:domain rdf:resource="http://www.semanticweb.org/farhan/FinancialOntology#Award"/>
        <rdfs:range rdf:resource="http://www.w3.org/2001/XMLSchema#string"/>
    </owl:DatatypeProperty>
    


    <!-- http://www.semanticweb.org/farhan/FinancialOntology#awardType -->

    <owl:DatatypeProperty rdf:about="http://www.semanticweb.org/farhan/FinancialOntology#awardType">
        <rdfs:domain rdf:resource="http://www.semanticweb.org/farhan/FinancialOntology#Award"/>
        <rdfs:range>
            <rdfs:Datatype>
                <owl:oneOf>
                    <rdf:Description>
                        <rdf:type rdf:resource="http://www.w3.org/1999/02/22-rdf-syntax-ns#List"/>
                        <rdf:first>GLOBAL</rdf:first>
                        <rdf:rest>
                            <rdf:Description>
                                <rdf:type rdf:resource="http://www.w3.org/1999/02/22-rdf-syntax-ns#List"/>
                                <rdf:first>LOCAL</rdf:first>
                                <rdf:rest rdf:resource="http://www.w3.org/1999/02/22-rdf-syntax-ns#nil"/>
                            </rdf:Description>
                        </rdf:rest>
                    </rdf:Description>
                </owl:oneOf>
            </rdfs:Datatype>
        </rdfs:range>
    </owl:DatatypeProperty>
    


    <!-- http://www.semanticweb.org/farhan/FinancialOntology#balanceSheetItemName -->

    <owl:DatatypeProperty rdf:about="http://www.semanticweb.org/farhan/FinancialOntology#balanceSheetItemName">
        <rdfs:domain rdf:resource="http://www.semanticweb.org/farhan/FinancialOntology#BalanceSheetItem"/>
        <rdfs:range rdf:resource="http://www.w3.org/2001/XMLSchema#string"/>
    </owl:DatatypeProperty>
    


    <!-- http://www.semanticweb.org/farhan/FinancialOntology#bondName -->

    <owl:DatatypeProperty rdf:about="http://www.semanticweb.org/farhan/FinancialOntology#bondName">
        <rdfs:domain rdf:resource="http://www.semanticweb.org/farhan/FinancialOntology#Bond"/>
        <rdfs:range rdf:resource="http://www.w3.org/2001/XMLSchema#string"/>
    </owl:DatatypeProperty>
    


    <!-- http://www.semanticweb.org/farhan/FinancialOntology#cashDividendAmount -->

    <owl:DatatypeProperty rdf:about="http://www.semanticweb.org/farhan/FinancialOntology#cashDividendAmount">
        <rdfs:domain rdf:resource="http://www.semanticweb.org/farhan/FinancialOntology#Cash_Dividend"/>
        <rdfs:range rdf:resource="http://www.w3.org/2001/XMLSchema#decimal"/>
    </owl:DatatypeProperty>
    


    <!-- http://www.semanticweb.org/farhan/FinancialOntology#categoryName -->

    <owl:DatatypeProperty rdf:about="http://www.semanticweb.org/farhan/FinancialOntology#categoryName">
        <rdfs:domain rdf:resource="http://www.semanticweb.org/farhan/FinancialOntology#Category"/>
        <rdfs:range rdf:resource="http://www.w3.org/2001/XMLSchema#string"/>
    </owl:DatatypeProperty>
    


    <!-- http://www.semanticweb.org/farhan/FinancialOntology#couponPeriod -->

    <owl:DatatypeProperty rdf:about="http://www.semanticweb.org/farhan/FinancialOntology#couponPeriod">
        <rdfs:domain rdf:resource="http://www.semanticweb.org/farhan/FinancialOntology#Bond"/>
        <rdfs:range rdf:resource="http://www.w3.org/2001/XMLSchema#positiveInteger"/>
    </owl:DatatypeProperty>
    


    <!-- http://www.semanticweb.org/farhan/FinancialOntology#couponRate -->

    <owl:DatatypeProperty rdf:about="http://www.semanticweb.org/farhan/FinancialOntology#couponRate">
        <rdfs:domain rdf:resource="http://www.semanticweb.org/farhan/FinancialOntology#Bond"/>
        <rdfs:range rdf:resource="http://www.w3.org/2001/XMLSchema#double"/>
    </owl:DatatypeProperty>
    


    <!-- http://www.semanticweb.org/farhan/FinancialOntology#currencyCode -->

    <owl:DatatypeProperty rdf:about="http://www.semanticweb.org/farhan/FinancialOntology#currencyCode">
        <rdfs:domain rdf:resource="http://www.semanticweb.org/farhan/FinancialOntology#Currency"/>
        <rdfs:range rdf:resource="http://www.w3.org/2001/XMLSchema#string"/>
    </owl:DatatypeProperty>
    


    <!-- http://www.semanticweb.org/farhan/FinancialOntology#currencyName -->

    <owl:DatatypeProperty rdf:about="http://www.semanticweb.org/farhan/FinancialOntology#currencyName">
        <rdfs:domain rdf:resource="http://www.semanticweb.org/farhan/FinancialOntology#Currency"/>
        <rdfs:range rdf:resource="http://www.w3.org/2001/XMLSchema#string"/>
    </owl:DatatypeProperty>
    


    <!-- http://www.semanticweb.org/farhan/FinancialOntology#dividendName -->

    <owl:DatatypeProperty rdf:about="http://www.semanticweb.org/farhan/FinancialOntology#dividendName">
        <rdfs:domain rdf:resource="http://www.semanticweb.org/farhan/FinancialOntology#Dividend"/>
        <rdfs:range rdf:resource="http://www.w3.org/2001/XMLSchema#string"/>
    </owl:DatatypeProperty>
    


    <!-- http://www.semanticweb.org/farhan/FinancialOntology#faceValue -->

    <owl:DatatypeProperty rdf:about="http://www.semanticweb.org/farhan/FinancialOntology#faceValue">
        <rdfs:domain rdf:resource="http://www.semanticweb.org/farhan/FinancialOntology#Bond"/>
        <rdfs:range rdf:resource="http://www.w3.org/2001/XMLSchema#decimal"/>
    </owl:DatatypeProperty>
    


    <!-- http://www.semanticweb.org/farhan/FinancialOntology#financialTermAmount -->

    <owl:DatatypeProperty rdf:about="http://www.semanticweb.org/farhan/FinancialOntology#financialTermAmount">
        <rdfs:subPropertyOf rdf:resource="http://www.semanticweb.org/farhan/FinancialOntology#dividendName"/>
        <rdfs:domain rdf:resource="http://www.semanticweb.org/farhan/FinancialOntology#FinancialTerm"/>
        <rdfs:range rdf:resource="http://www.w3.org/2001/XMLSchema#decimal"/>
    </owl:DatatypeProperty>
    


    <!-- http://www.semanticweb.org/farhan/FinancialOntology#financialTermName -->

    <owl:DatatypeProperty rdf:about="http://www.semanticweb.org/farhan/FinancialOntology#financialTermName">
        <rdfs:domain rdf:resource="http://www.semanticweb.org/farhan/FinancialOntology#FinancialTerm"/>
        <rdfs:range rdf:resource="http://www.w3.org/2001/XMLSchema#string"/>
    </owl:DatatypeProperty>
    


    <!-- http://www.semanticweb.org/farhan/FinancialOntology#investmentName -->

    <owl:DatatypeProperty rdf:about="http://www.semanticweb.org/farhan/FinancialOntology#investmentName">
        <rdfs:domain rdf:resource="http://www.semanticweb.org/farhan/FinancialOntology#Investment"/>
        <rdfs:range rdf:resource="http://www.w3.org/2001/XMLSchema#string"/>
    </owl:DatatypeProperty>
    


    <!-- http://www.semanticweb.org/farhan/FinancialOntology#isBankConventional -->

    <owl:DatatypeProperty rdf:about="http://www.semanticweb.org/farhan/FinancialOntology#isBankConventional">
        <rdfs:domain rdf:resource="http://www.semanticweb.org/farhan/FinancialOntology#Bank"/>
        <rdfs:range rdf:resource="http://www.w3.org/2001/XMLSchema#boolean"/>
    </owl:DatatypeProperty>
    


    <!-- http://www.semanticweb.org/farhan/FinancialOntology#isBankIslamic -->

    <owl:DatatypeProperty rdf:about="http://www.semanticweb.org/farhan/FinancialOntology#isBankIslamic">
        <rdfs:domain rdf:resource="http://www.semanticweb.org/farhan/FinancialOntology#Bank"/>
        <rdfs:range rdf:resource="http://www.w3.org/2001/XMLSchema#boolean"/>
    </owl:DatatypeProperty>
    


    <!-- http://www.semanticweb.org/farhan/FinancialOntology#isForeignBond -->

    <owl:DatatypeProperty rdf:about="http://www.semanticweb.org/farhan/FinancialOntology#isForeignBond">
        <rdfs:domain rdf:resource="http://www.semanticweb.org/farhan/FinancialOntology#Bond"/>
        <rdfs:range rdf:resource="http://www.w3.org/2001/XMLSchema#boolean"/>
    </owl:DatatypeProperty>
    


    <!-- http://www.semanticweb.org/farhan/FinancialOntology#isLocationGlobal -->

    <owl:DatatypeProperty rdf:about="http://www.semanticweb.org/farhan/FinancialOntology#isLocationGlobal">
        <rdfs:domain rdf:resource="http://www.semanticweb.org/farhan/FinancialOntology#Location"/>
        <rdfs:range rdf:resource="http://www.w3.org/2001/XMLSchema#boolean"/>
    </owl:DatatypeProperty>
    


    <!-- http://www.semanticweb.org/farhan/FinancialOntology#locationName -->

    <owl:DatatypeProperty rdf:about="http://www.semanticweb.org/farhan/FinancialOntology#locationName">
        <rdfs:domain rdf:resource="http://www.semanticweb.org/farhan/FinancialOntology#Location"/>
        <rdfs:range rdf:resource="http://www.w3.org/2001/XMLSchema#string"/>
    </owl:DatatypeProperty>
    


    <!-- http://www.semanticweb.org/farhan/FinancialOntology#locationType -->

    <owl:DatatypeProperty rdf:about="http://www.semanticweb.org/farhan/FinancialOntology#locationType">
        <rdfs:domain rdf:resource="http://www.semanticweb.org/farhan/FinancialOntology#Location"/>
        <rdfs:range>
            <rdfs:Datatype>
                <owl:oneOf>
                    <rdf:Description>
                        <rdf:type rdf:resource="http://www.w3.org/1999/02/22-rdf-syntax-ns#List"/>
                        <rdf:first>CITY</rdf:first>
                        <rdf:rest>
                            <rdf:Description>
                                <rdf:type rdf:resource="http://www.w3.org/1999/02/22-rdf-syntax-ns#List"/>
                                <rdf:first>COUNTRY</rdf:first>
                                <rdf:rest>
                                    <rdf:Description>
                                        <rdf:type rdf:resource="http://www.w3.org/1999/02/22-rdf-syntax-ns#List"/>
                                        <rdf:first>PROVINCE</rdf:first>
                                        <rdf:rest>
                                            <rdf:Description>
                                                <rdf:type rdf:resource="http://www.w3.org/1999/02/22-rdf-syntax-ns#List"/>
                                                <rdf:first>REGION</rdf:first>
                                                <rdf:rest>
                                                    <rdf:Description>
                                                        <rdf:type rdf:resource="http://www.w3.org/1999/02/22-rdf-syntax-ns#List"/>
                                                        <rdf:first>STATE</rdf:first>
                                                        <rdf:rest rdf:resource="http://www.w3.org/1999/02/22-rdf-syntax-ns#nil"/>
                                                    </rdf:Description>
                                                </rdf:rest>
                                            </rdf:Description>
                                        </rdf:rest>
                                    </rdf:Description>
                                </rdf:rest>
                            </rdf:Description>
                        </rdf:rest>
                    </rdf:Description>
                </owl:oneOf>
            </rdfs:Datatype>
        </rdfs:range>
    </owl:DatatypeProperty>
    


    <!-- http://www.semanticweb.org/farhan/FinancialOntology#maturity -->

    <owl:DatatypeProperty rdf:about="http://www.semanticweb.org/farhan/FinancialOntology#maturity">
        <rdfs:domain rdf:resource="http://www.semanticweb.org/farhan/FinancialOntology#Bond"/>
        <rdfs:range rdf:resource="http://www.w3.org/2001/XMLSchema#dateTime"/>
    </owl:DatatypeProperty>
    


    <!-- http://www.semanticweb.org/farhan/FinancialOntology#noOfShares -->

    <owl:DatatypeProperty rdf:about="http://www.semanticweb.org/farhan/FinancialOntology#noOfShares">
        <rdfs:domain rdf:resource="http://www.semanticweb.org/farhan/FinancialOntology#Stock_Dividend"/>
        <rdfs:range rdf:resource="http://www.w3.org/2001/XMLSchema#positiveInteger"/>
    </owl:DatatypeProperty>
    


    <!-- http://www.semanticweb.org/farhan/FinancialOntology#orgName -->

    <owl:DatatypeProperty rdf:about="http://www.semanticweb.org/farhan/FinancialOntology#orgName">
        <rdfs:domain rdf:resource="http://www.semanticweb.org/farhan/FinancialOntology#Organization"/>
        <rdfs:range rdf:resource="http://www.w3.org/2001/XMLSchema#string"/>
    </owl:DatatypeProperty>
    


    <!-- http://www.semanticweb.org/farhan/FinancialOntology#percentChange -->

    <owl:DatatypeProperty rdf:about="http://www.semanticweb.org/farhan/FinancialOntology#percentChange">
        <rdfs:domain rdf:resource="http://www.semanticweb.org/farhan/FinancialOntology#FinancialTerm"/>
        <rdfs:range rdf:resource="http://www.w3.org/2001/XMLSchema#decimal"/>
    </owl:DatatypeProperty>
    


    <!-- http://www.semanticweb.org/farhan/FinancialOntology#ratingFirmType -->

    <owl:DatatypeProperty rdf:about="http://www.semanticweb.org/farhan/FinancialOntology#ratingFirmType">
        <rdfs:domain rdf:resource="http://www.semanticweb.org/farhan/FinancialOntology#RatingFirm"/>
        <rdfs:range>
            <rdfs:Datatype>
                <owl:oneOf>
                    <rdf:Description>
                        <rdf:type rdf:resource="http://www.w3.org/1999/02/22-rdf-syntax-ns#List"/>
                        <rdf:first>BOND_RATER</rdf:first>
                        <rdf:rest>
                            <rdf:Description>
                                <rdf:type rdf:resource="http://www.w3.org/1999/02/22-rdf-syntax-ns#List"/>
                                <rdf:first>ORGANIZATION_RATER</rdf:first>
                                <rdf:rest rdf:resource="http://www.w3.org/1999/02/22-rdf-syntax-ns#nil"/>
                            </rdf:Description>
                        </rdf:rest>
                    </rdf:Description>
                </owl:oneOf>
            </rdfs:Datatype>
        </rdfs:range>
    </owl:DatatypeProperty>
    


    <!-- http://www.semanticweb.org/farhan/FinancialOntology#ratingName -->

    <owl:DatatypeProperty rdf:about="http://www.semanticweb.org/farhan/FinancialOntology#ratingName">
        <rdfs:domain rdf:resource="http://www.semanticweb.org/farhan/FinancialOntology#Rating"/>
        <rdfs:range rdf:resource="http://www.w3.org/2001/XMLSchema#string"/>
    </owl:DatatypeProperty>
    


    <!-- http://www.semanticweb.org/farhan/FinancialOntology#sectorName -->

    <owl:DatatypeProperty rdf:about="http://www.semanticweb.org/farhan/FinancialOntology#sectorName">
        <rdfs:domain rdf:resource="http://www.semanticweb.org/farhan/FinancialOntology#Sector"/>
        <rdfs:range rdf:resource="http://www.w3.org/2001/XMLSchema#string"/>
    </owl:DatatypeProperty>
    


    <!-- http://www.semanticweb.org/farhan/FinancialOntology#since -->

    <owl:DatatypeProperty rdf:about="http://www.semanticweb.org/farhan/FinancialOntology#since">
        <rdfs:domain rdf:resource="http://www.semanticweb.org/farhan/FinancialOntology#Bond"/>
        <rdfs:range rdf:resource="http://www.w3.org/2001/XMLSchema#dateTime"/>
    </owl:DatatypeProperty>
    


    <!-- http://www.semanticweb.org/farhan/FinancialOntology#stockLast52High -->

    <owl:DatatypeProperty rdf:about="http://www.semanticweb.org/farhan/FinancialOntology#stockLast52High">
        <rdfs:domain rdf:resource="http://www.semanticweb.org/farhan/FinancialOntology#Stock"/>
        <rdfs:range rdf:resource="http://www.w3.org/2001/XMLSchema#decimal"/>
    </owl:DatatypeProperty>
    


    <!-- http://www.semanticweb.org/farhan/FinancialOntology#stockLast52Low -->

    <owl:DatatypeProperty rdf:about="http://www.semanticweb.org/farhan/FinancialOntology#stockLast52Low">
        <rdfs:domain rdf:resource="http://www.semanticweb.org/farhan/FinancialOntology#Stock"/>
        <rdfs:range rdf:resource="http://www.w3.org/2001/XMLSchema#decimal"/>
    </owl:DatatypeProperty>
    


    <!-- http://www.semanticweb.org/farhan/FinancialOntology#stockMarketPrice -->

    <owl:DatatypeProperty rdf:about="http://www.semanticweb.org/farhan/FinancialOntology#stockMarketPrice">
        <rdfs:domain rdf:resource="http://www.semanticweb.org/farhan/FinancialOntology#Stock"/>
        <rdfs:range rdf:resource="http://www.w3.org/2001/XMLSchema#decimal"/>
    </owl:DatatypeProperty>
    


    <!-- http://www.semanticweb.org/farhan/FinancialOntology#stockName -->

    <owl:DatatypeProperty rdf:about="http://www.semanticweb.org/farhan/FinancialOntology#stockName">
        <rdfs:domain rdf:resource="http://www.semanticweb.org/farhan/FinancialOntology#Stock"/>
        <rdfs:range rdf:resource="http://www.w3.org/2001/XMLSchema#string"/>
    </owl:DatatypeProperty>
    


    <!-- 
    ///////////////////////////////////////////////////////////////////////////////////////
    //
    // Classes
    //
    ///////////////////////////////////////////////////////////////////////////////////////
     -->

    


    <!-- http://www.semanticweb.org/farhan/FinancialOntology#Adequate -->

    <owl:Class rdf:about="http://www.semanticweb.org/farhan/FinancialOntology#Adequate">
        <rdfs:subClassOf rdf:resource="http://www.semanticweb.org/farhan/FinancialOntology#LongTerm"/>
    </owl:Class>
    


    <!-- http://www.semanticweb.org/farhan/FinancialOntology#Asset -->

    <owl:Class rdf:about="http://www.semanticweb.org/farhan/FinancialOntology#Asset">
        <rdfs:subClassOf rdf:resource="http://www.semanticweb.org/farhan/FinancialOntology#BalanceSheetItem"/>
    </owl:Class>
    


    <!-- http://www.semanticweb.org/farhan/FinancialOntology#AuditFirm -->

    <owl:Class rdf:about="http://www.semanticweb.org/farhan/FinancialOntology#AuditFirm">
        <rdfs:subClassOf rdf:resource="http://www.semanticweb.org/farhan/FinancialOntology#Organization"/>
    </owl:Class>
    


    <!-- http://www.semanticweb.org/farhan/FinancialOntology#Auto_Loan -->

    <owl:Class rdf:about="http://www.semanticweb.org/farhan/FinancialOntology#Auto_Loan">
        <owl:equivalentClass rdf:resource="http://www.semanticweb.org/farhan/FinancialOntology#Car_Loan"/>
        <rdfs:subClassOf rdf:resource="http://www.semanticweb.org/farhan/FinancialOntology#Products"/>
    </owl:Class>
    


    <!-- http://www.semanticweb.org/farhan/FinancialOntology#Award -->

    <owl:Class rdf:about="http://www.semanticweb.org/farhan/FinancialOntology#Award"/>
    


    <!-- http://www.semanticweb.org/farhan/FinancialOntology#AwardCategory -->

    <owl:Class rdf:about="http://www.semanticweb.org/farhan/FinancialOntology#AwardCategory">
        <rdfs:subClassOf rdf:resource="http://www.semanticweb.org/farhan/FinancialOntology#Category"/>
    </owl:Class>
    


    <!-- http://www.semanticweb.org/farhan/FinancialOntology#AwardFirm -->

    <owl:Class rdf:about="http://www.semanticweb.org/farhan/FinancialOntology#AwardFirm">
        <rdfs:subClassOf rdf:resource="http://www.semanticweb.org/farhan/FinancialOntology#Organization"/>
    </owl:Class>
    


    <!-- http://www.semanticweb.org/farhan/FinancialOntology#BalanceSheetItem -->

    <owl:Class rdf:about="http://www.semanticweb.org/farhan/FinancialOntology#BalanceSheetItem"/>
    


    <!-- http://www.semanticweb.org/farhan/FinancialOntology#Bancassurance -->

    <owl:Class rdf:about="http://www.semanticweb.org/farhan/FinancialOntology#Bancassurance">
        <rdfs:subClassOf rdf:resource="http://www.semanticweb.org/farhan/FinancialOntology#Products"/>
    </owl:Class>
    


    <!-- http://www.semanticweb.org/farhan/FinancialOntology#Bancassurance_Premium_Bancassurance -->

    <owl:Class rdf:about="http://www.semanticweb.org/farhan/FinancialOntology#Bancassurance_Premium_Bancassurance">
        <rdfs:subClassOf rdf:resource="http://www.semanticweb.org/farhan/FinancialOntology#Bancassurance"/>
    </owl:Class>
    


    <!-- http://www.semanticweb.org/farhan/FinancialOntology#Bank -->

    <owl:Class rdf:about="http://www.semanticweb.org/farhan/FinancialOntology#Bank">
        <rdfs:subClassOf rdf:resource="http://www.semanticweb.org/farhan/FinancialOntology#Organization"/>
    </owl:Class>
    


    <!-- http://www.semanticweb.org/farhan/FinancialOntology#BankCategory -->

    <owl:Class rdf:about="http://www.semanticweb.org/farhan/FinancialOntology#BankCategory">
        <rdfs:subClassOf rdf:resource="http://www.semanticweb.org/farhan/FinancialOntology#Category"/>
    </owl:Class>
    


    <!-- http://www.semanticweb.org/farhan/FinancialOntology#Banking -->

    <owl:Class rdf:about="http://www.semanticweb.org/farhan/FinancialOntology#Banking">
        <rdfs:subClassOf rdf:resource="http://www.semanticweb.org/farhan/FinancialOntology#Sector"/>
    </owl:Class>
    


    <!-- http://www.semanticweb.org/farhan/FinancialOntology#BestTechnologyBank -->

    <owl:Class rdf:about="http://www.semanticweb.org/farhan/FinancialOntology#BestTechnologyBank">
        <rdfs:subClassOf rdf:resource="http://www.semanticweb.org/farhan/FinancialOntology#CreditCard"/>
    </owl:Class>
    


    <!-- http://www.semanticweb.org/farhan/FinancialOntology#Best_Corporate_Bank -->

    <owl:Class rdf:about="http://www.semanticweb.org/farhan/FinancialOntology#Best_Corporate_Bank">
        <rdfs:subClassOf rdf:resource="http://www.semanticweb.org/farhan/FinancialOntology#AwardCategory"/>
    </owl:Class>
    


    <!-- http://www.semanticweb.org/farhan/FinancialOntology#Best_Domestic_Bank -->

    <owl:Class rdf:about="http://www.semanticweb.org/farhan/FinancialOntology#Best_Domestic_Bank">
        <rdfs:subClassOf rdf:resource="http://www.semanticweb.org/farhan/FinancialOntology#AwardCategory"/>
    </owl:Class>
    


    <!-- http://www.semanticweb.org/farhan/FinancialOntology#Best_Interntional_Bank -->

    <owl:Class rdf:about="http://www.semanticweb.org/farhan/FinancialOntology#Best_Interntional_Bank">
        <rdfs:subClassOf rdf:resource="http://www.semanticweb.org/farhan/FinancialOntology#AwardCategory"/>
    </owl:Class>
    


    <!-- http://www.semanticweb.org/farhan/FinancialOntology#Best_Investment_Bank -->

    <owl:Class rdf:about="http://www.semanticweb.org/farhan/FinancialOntology#Best_Investment_Bank">
        <rdfs:subClassOf rdf:resource="http://www.semanticweb.org/farhan/FinancialOntology#AwardCategory"/>
    </owl:Class>
    


    <!-- http://www.semanticweb.org/farhan/FinancialOntology#Best_Retail_Bank -->

    <owl:Class rdf:about="http://www.semanticweb.org/farhan/FinancialOntology#Best_Retail_Bank">
        <rdfs:subClassOf rdf:resource="http://www.semanticweb.org/farhan/FinancialOntology#AwardCategory"/>
    </owl:Class>
    


    <!-- http://www.semanticweb.org/farhan/FinancialOntology#Bond -->

    <owl:Class rdf:about="http://www.semanticweb.org/farhan/FinancialOntology#Bond"/>
    


    <!-- http://www.semanticweb.org/farhan/FinancialOntology#BondInvestment -->

    <owl:Class rdf:about="http://www.semanticweb.org/farhan/FinancialOntology#BondInvestment">
        <rdfs:subClassOf rdf:resource="http://www.semanticweb.org/farhan/FinancialOntology#Investment"/>
    </owl:Class>
    


    <!-- http://www.semanticweb.org/farhan/FinancialOntology#Breakup_value_per_share -->

    <owl:Class rdf:about="http://www.semanticweb.org/farhan/FinancialOntology#Breakup_value_per_share">
        <rdfs:subClassOf rdf:resource="http://www.semanticweb.org/farhan/FinancialOntology#Cash_Dividend"/>
    </owl:Class>
    


    <!-- http://www.semanticweb.org/farhan/FinancialOntology#Car_Loan -->

    <owl:Class rdf:about="http://www.semanticweb.org/farhan/FinancialOntology#Car_Loan">
        <rdfs:subClassOf rdf:resource="http://www.semanticweb.org/farhan/FinancialOntology#Products"/>
    </owl:Class>
    


    <!-- http://www.semanticweb.org/farhan/FinancialOntology#Cash_Dividend -->

    <owl:Class rdf:about="http://www.semanticweb.org/farhan/FinancialOntology#Cash_Dividend">
        <rdfs:subClassOf rdf:resource="http://www.semanticweb.org/farhan/FinancialOntology#Dividend"/>
    </owl:Class>
    


    <!-- http://www.semanticweb.org/farhan/FinancialOntology#Cash_dividend_per_share -->

    <owl:Class rdf:about="http://www.semanticweb.org/farhan/FinancialOntology#Cash_dividend_per_share">
        <rdfs:subClassOf rdf:resource="http://www.semanticweb.org/farhan/FinancialOntology#Cash_Dividend"/>
    </owl:Class>
    


    <!-- http://www.semanticweb.org/farhan/FinancialOntology#Category -->

    <owl:Class rdf:about="http://www.semanticweb.org/farhan/FinancialOntology#Category"/>
    


    <!-- http://www.semanticweb.org/farhan/FinancialOntology#ConsumerBank -->

    <owl:Class rdf:about="http://www.semanticweb.org/farhan/FinancialOntology#ConsumerBank">
        <owl:equivalentClass rdf:resource="http://www.semanticweb.org/farhan/FinancialOntology#RetailBank"/>
        <rdfs:subClassOf rdf:resource="http://www.semanticweb.org/farhan/FinancialOntology#BankCategory"/>
    </owl:Class>
    


    <!-- http://www.semanticweb.org/farhan/FinancialOntology#CorporateBank -->

    <owl:Class rdf:about="http://www.semanticweb.org/farhan/FinancialOntology#CorporateBank">
        <rdfs:subClassOf rdf:resource="http://www.semanticweb.org/farhan/FinancialOntology#BankCategory"/>
    </owl:Class>
    


    <!-- http://www.semanticweb.org/farhan/FinancialOntology#CorporateBond -->

    <owl:Class rdf:about="http://www.semanticweb.org/farhan/FinancialOntology#CorporateBond">
        <owl:equivalentClass rdf:resource="http://www.semanticweb.org/farhan/FinancialOntology#TermFinanceCertificate"/>
        <rdfs:subClassOf rdf:resource="http://www.semanticweb.org/farhan/FinancialOntology#Bond"/>
        <rdfs:comment>Corporate Bond is a debt security which is issued by company and sold to investors to meet its financial requirements.</rdfs:comment>
    </owl:Class>
    


    <!-- http://www.semanticweb.org/farhan/FinancialOntology#CreditCard -->

    <owl:Class rdf:about="http://www.semanticweb.org/farhan/FinancialOntology#CreditCard">
        <rdfs:subClassOf rdf:resource="http://www.semanticweb.org/farhan/FinancialOntology#AwardCategory"/>
    </owl:Class>
    


    <!-- http://www.semanticweb.org/farhan/FinancialOntology#Credit_Cards -->

    <owl:Class rdf:about="http://www.semanticweb.org/farhan/FinancialOntology#Credit_Cards">
        <rdfs:subClassOf rdf:resource="http://www.semanticweb.org/farhan/FinancialOntology#Products"/>
    </owl:Class>
    


    <!-- http://www.semanticweb.org/farhan/FinancialOntology#Currency -->

    <owl:Class rdf:about="http://www.semanticweb.org/farhan/FinancialOntology#Currency"/>
    


    <!-- http://www.semanticweb.org/farhan/FinancialOntology#Current_deposits -->

    <owl:Class rdf:about="http://www.semanticweb.org/farhan/FinancialOntology#Current_deposits">
        <rdfs:subClassOf rdf:resource="http://www.semanticweb.org/farhan/FinancialOntology#Deposits"/>
    </owl:Class>
    


    <!-- http://www.semanticweb.org/farhan/FinancialOntology#CurrentlyVulnerable -->

    <owl:Class rdf:about="http://www.semanticweb.org/farhan/FinancialOntology#CurrentlyVulnerable">
        <rdfs:subClassOf rdf:resource="http://www.semanticweb.org/farhan/FinancialOntology#LongTerm"/>
    </owl:Class>
    


    <!-- http://www.semanticweb.org/farhan/FinancialOntology#Customers -->

    <owl:Class rdf:about="http://www.semanticweb.org/farhan/FinancialOntology#Customers"/>
    


    <!-- http://www.semanticweb.org/farhan/FinancialOntology#DebitCard -->

    <owl:Class rdf:about="http://www.semanticweb.org/farhan/FinancialOntology#DebitCard">
        <rdfs:subClassOf rdf:resource="http://www.semanticweb.org/farhan/FinancialOntology#AwardCategory"/>
    </owl:Class>
    


    <!-- http://www.semanticweb.org/farhan/FinancialOntology#Deferred_tax_assets -->

    <owl:Class rdf:about="http://www.semanticweb.org/farhan/FinancialOntology#Deferred_tax_assets">
        <rdfs:subClassOf rdf:resource="http://www.semanticweb.org/farhan/FinancialOntology#Asset"/>
    </owl:Class>
    


    <!-- http://www.semanticweb.org/farhan/FinancialOntology#Deposits -->

    <owl:Class rdf:about="http://www.semanticweb.org/farhan/FinancialOntology#Deposits"/>
    


    <!-- http://www.semanticweb.org/farhan/FinancialOntology#Digital_Banking -->

    <owl:Class rdf:about="http://www.semanticweb.org/farhan/FinancialOntology#Digital_Banking">
        <rdfs:subClassOf rdf:resource="http://www.semanticweb.org/farhan/FinancialOntology#Products"/>
    </owl:Class>
    


    <!-- http://www.semanticweb.org/farhan/FinancialOntology#Dividend -->

    <owl:Class rdf:about="http://www.semanticweb.org/farhan/FinancialOntology#Dividend"/>
    


    <!-- http://www.semanticweb.org/farhan/FinancialOntology#Dividend_payout_ratio -->

    <owl:Class rdf:about="http://www.semanticweb.org/farhan/FinancialOntology#Dividend_payout_ratio">
        <rdfs:subClassOf rdf:resource="http://www.semanticweb.org/farhan/FinancialOntology#Cash_Dividend"/>
    </owl:Class>
    


    <!-- http://www.semanticweb.org/farhan/FinancialOntology#Dividend_yield -->

    <owl:Class rdf:about="http://www.semanticweb.org/farhan/FinancialOntology#Dividend_yield">
        <rdfs:subClassOf rdf:resource="http://www.semanticweb.org/farhan/FinancialOntology#Cash_Dividend"/>
    </owl:Class>
    


    <!-- http://www.semanticweb.org/farhan/FinancialOntology#EPS -->

    <owl:Class rdf:about="http://www.semanticweb.org/farhan/FinancialOntology#EPS">
        <owl:equivalentClass rdf:resource="http://www.semanticweb.org/farhan/FinancialOntology#Earnings_Per_Share"/>
        <owl:equivalentClass rdf:resource="http://www.semanticweb.org/farhan/FinancialOntology#Earnings_per_share_(after_tax)"/>
        <rdfs:subClassOf rdf:resource="http://www.semanticweb.org/farhan/FinancialOntology#FinancialTerm"/>
    </owl:Class>
    


    <!-- http://www.semanticweb.org/farhan/FinancialOntology#Earnings_Per_Share -->

    <owl:Class rdf:about="http://www.semanticweb.org/farhan/FinancialOntology#Earnings_Per_Share">
        <owl:equivalentClass rdf:resource="http://www.semanticweb.org/farhan/FinancialOntology#Earnings_per_share_(after_tax)"/>
        <rdfs:subClassOf rdf:resource="http://www.semanticweb.org/farhan/FinancialOntology#FinancialTerm"/>
    </owl:Class>
    


    <!-- http://www.semanticweb.org/farhan/FinancialOntology#Employees -->

    <owl:Class rdf:about="http://www.semanticweb.org/farhan/FinancialOntology#Employees"/>
    


    <!-- http://www.semanticweb.org/farhan/FinancialOntology#Euro_Bonds -->

    <owl:Class rdf:about="http://www.semanticweb.org/farhan/FinancialOntology#Euro_Bonds">
        <rdfs:subClassOf rdf:resource="http://www.semanticweb.org/farhan/FinancialOntology#GovtBond"/>
    </owl:Class>
    


    <!-- http://www.semanticweb.org/farhan/FinancialOntology#Exports_-_volume -->

    <owl:Class rdf:about="http://www.semanticweb.org/farhan/FinancialOntology#Exports_-_volume">
        <rdfs:subClassOf rdf:resource="http://www.semanticweb.org/farhan/FinancialOntology#Trade"/>
    </owl:Class>
    


    <!-- http://www.semanticweb.org/farhan/FinancialOntology#ExtremelyStrong -->

    <owl:Class rdf:about="http://www.semanticweb.org/farhan/FinancialOntology#ExtremelyStrong">
        <rdfs:subClassOf rdf:resource="http://www.semanticweb.org/farhan/FinancialOntology#LongTerm"/>
    </owl:Class>
    


    <!-- http://www.semanticweb.org/farhan/FinancialOntology#Female_Employees -->

    <owl:Class rdf:about="http://www.semanticweb.org/farhan/FinancialOntology#Female_Employees">
        <rdfs:subClassOf rdf:resource="http://www.semanticweb.org/farhan/FinancialOntology#Employees"/>
    </owl:Class>
    


    <!-- http://www.semanticweb.org/farhan/FinancialOntology#FinancialTerm -->

    <owl:Class rdf:about="http://www.semanticweb.org/farhan/FinancialOntology#FinancialTerm"/>
    


    <!-- http://www.semanticweb.org/farhan/FinancialOntology#FinancialYear -->

    <owl:Class rdf:about="http://www.semanticweb.org/farhan/FinancialOntology#FinancialYear">
        <rdfs:subClassOf rdf:resource="http://www.semanticweb.org/farhan/FinancialOntology#Bank"/>
    </owl:Class>
    


    <!-- http://www.semanticweb.org/farhan/FinancialOntology#Fixed_assets -->

    <owl:Class rdf:about="http://www.semanticweb.org/farhan/FinancialOntology#Fixed_assets">
        <rdfs:subClassOf rdf:resource="http://www.semanticweb.org/farhan/FinancialOntology#Asset"/>
    </owl:Class>
    


    <!-- http://www.semanticweb.org/farhan/FinancialOntology#Fixed_deposits -->

    <owl:Class rdf:about="http://www.semanticweb.org/farhan/FinancialOntology#Fixed_deposits">
        <rdfs:subClassOf rdf:resource="http://www.semanticweb.org/farhan/FinancialOntology#Deposits"/>
    </owl:Class>
    


    <!-- http://www.semanticweb.org/farhan/FinancialOntology#Full-year_dividend_per_share -->

    <owl:Class rdf:about="http://www.semanticweb.org/farhan/FinancialOntology#Full-year_dividend_per_share">
        <rdfs:subClassOf rdf:resource="http://www.semanticweb.org/farhan/FinancialOntology#Cash_Dividend"/>
    </owl:Class>
    


    <!-- http://www.semanticweb.org/farhan/FinancialOntology#GovtBond -->

    <owl:Class rdf:about="http://www.semanticweb.org/farhan/FinancialOntology#GovtBond">
        <rdfs:subClassOf rdf:resource="http://www.semanticweb.org/farhan/FinancialOntology#Bond"/>
        <rdfs:comment>Government bond is a debt security loaned by a government to assist government spending, most often issued in the country’s local interest.</rdfs:comment>
    </owl:Class>
    


    <!-- http://www.semanticweb.org/farhan/FinancialOntology#Gross_Markup_Income -->

    <owl:Class rdf:about="http://www.semanticweb.org/farhan/FinancialOntology#Gross_Markup_Income">
        <rdfs:subClassOf rdf:resource="http://www.semanticweb.org/farhan/FinancialOntology#FinancialTerm"/>
    </owl:Class>
    


    <!-- http://www.semanticweb.org/farhan/FinancialOntology#High -->

    <owl:Class rdf:about="http://www.semanticweb.org/farhan/FinancialOntology#High">
        <rdfs:subClassOf rdf:resource="http://www.semanticweb.org/farhan/FinancialOntology#ShortTerm"/>
    </owl:Class>
    


    <!-- http://www.semanticweb.org/farhan/FinancialOntology#High_during_the_year -->

    <owl:Class rdf:about="http://www.semanticweb.org/farhan/FinancialOntology#High_during_the_year">
        <rdfs:subClassOf rdf:resource="http://www.semanticweb.org/farhan/FinancialOntology#Cash_Dividend"/>
    </owl:Class>
    


    <!-- http://www.semanticweb.org/farhan/FinancialOntology#Home_Loan -->

    <owl:Class rdf:about="http://www.semanticweb.org/farhan/FinancialOntology#Home_Loan">
        <rdfs:subClassOf rdf:resource="http://www.semanticweb.org/farhan/FinancialOntology#Products"/>
    </owl:Class>
    


    <!-- http://www.semanticweb.org/farhan/FinancialOntology#Imports_-_volume -->

    <owl:Class rdf:about="http://www.semanticweb.org/farhan/FinancialOntology#Imports_-_volume">
        <rdfs:subClassOf rdf:resource="http://www.semanticweb.org/farhan/FinancialOntology#Trade"/>
    </owl:Class>
    


    <!-- http://www.semanticweb.org/farhan/FinancialOntology#Infrastructure -->

    <owl:Class rdf:about="http://www.semanticweb.org/farhan/FinancialOntology#Infrastructure">
        <rdfs:subClassOf rdf:resource="http://www.semanticweb.org/farhan/FinancialOntology#Sector"/>
    </owl:Class>
    


    <!-- http://www.semanticweb.org/farhan/FinancialOntology#Intangible_assets -->

    <owl:Class rdf:about="http://www.semanticweb.org/farhan/FinancialOntology#Intangible_assets">
        <rdfs:subClassOf rdf:resource="http://www.semanticweb.org/farhan/FinancialOntology#Asset"/>
    </owl:Class>
    


    <!-- http://www.semanticweb.org/farhan/FinancialOntology#Interest_Expense -->

    <owl:Class rdf:about="http://www.semanticweb.org/farhan/FinancialOntology#Interest_Expense">
        <owl:equivalentClass rdf:resource="http://www.semanticweb.org/farhan/FinancialOntology#interest_expensed"/>
        <rdfs:subClassOf rdf:resource="http://www.semanticweb.org/farhan/FinancialOntology#FinancialTerm"/>
    </owl:Class>
    


    <!-- http://www.semanticweb.org/farhan/FinancialOntology#Interest_Income_Earned -->

    <owl:Class rdf:about="http://www.semanticweb.org/farhan/FinancialOntology#Interest_Income_Earned">
        <owl:equivalentClass rdf:resource="http://www.semanticweb.org/farhan/FinancialOntology#interest_earned"/>
        <rdfs:subClassOf rdf:resource="http://www.semanticweb.org/farhan/FinancialOntology#FinancialTerm"/>
        <rdfs:label>InterestIncomeEarned</rdfs:label>
    </owl:Class>
    


    <!-- http://www.semanticweb.org/farhan/FinancialOntology#Internet_Banking -->

    <owl:Class rdf:about="http://www.semanticweb.org/farhan/FinancialOntology#Internet_Banking">
        <rdfs:subClassOf rdf:resource="http://www.semanticweb.org/farhan/FinancialOntology#Products"/>
    </owl:Class>
    


    <!-- http://www.semanticweb.org/farhan/FinancialOntology#Investment -->

    <owl:Class rdf:about="http://www.semanticweb.org/farhan/FinancialOntology#Investment"/>
    


    <!-- http://www.semanticweb.org/farhan/FinancialOntology#InvestmentBank -->

    <owl:Class rdf:about="http://www.semanticweb.org/farhan/FinancialOntology#InvestmentBank">
        <rdfs:subClassOf rdf:resource="http://www.semanticweb.org/farhan/FinancialOntology#BankCategory"/>
    </owl:Class>
    


    <!-- http://www.semanticweb.org/farhan/FinancialOntology#IslamicBank -->

    <owl:Class rdf:about="http://www.semanticweb.org/farhan/FinancialOntology#IslamicBank">
        <rdfs:subClassOf rdf:resource="http://www.semanticweb.org/farhan/FinancialOntology#BankCategory"/>
    </owl:Class>
    


    <!-- http://www.semanticweb.org/farhan/FinancialOntology#LessVulnerable -->

    <owl:Class rdf:about="http://www.semanticweb.org/farhan/FinancialOntology#LessVulnerable">
        <rdfs:subClassOf rdf:resource="http://www.semanticweb.org/farhan/FinancialOntology#LongTerm"/>
    </owl:Class>
    


    <!-- http://www.semanticweb.org/farhan/FinancialOntology#Liabilities -->

    <owl:Class rdf:about="http://www.semanticweb.org/farhan/FinancialOntology#Liabilities">
        <rdfs:subClassOf rdf:resource="http://www.semanticweb.org/farhan/FinancialOntology#BalanceSheetItem"/>
    </owl:Class>
    


    <!-- http://www.semanticweb.org/farhan/FinancialOntology#Location -->

    <owl:Class rdf:about="http://www.semanticweb.org/farhan/FinancialOntology#Location"/>
    


    <!-- http://www.semanticweb.org/farhan/FinancialOntology#LongTerm -->

    <owl:Class rdf:about="http://www.semanticweb.org/farhan/FinancialOntology#LongTerm">
        <rdfs:subClassOf rdf:resource="http://www.semanticweb.org/farhan/FinancialOntology#Rating"/>
        <owl:disjointWith rdf:resource="http://www.semanticweb.org/farhan/FinancialOntology#ShortTerm"/>
    </owl:Class>
    


    <!-- http://www.semanticweb.org/farhan/FinancialOntology#Long_Term_Entity_Credit_Rating -->

    <owl:Class rdf:about="http://www.semanticweb.org/farhan/FinancialOntology#Long_Term_Entity_Credit_Rating">
        <rdfs:subClassOf rdf:resource="http://www.semanticweb.org/farhan/FinancialOntology#LongTerm"/>
    </owl:Class>
    


    <!-- http://www.semanticweb.org/farhan/FinancialOntology#Low_during_the_year -->

    <owl:Class rdf:about="http://www.semanticweb.org/farhan/FinancialOntology#Low_during_the_year">
        <rdfs:subClassOf rdf:resource="http://www.semanticweb.org/farhan/FinancialOntology#Cash_Dividend"/>
    </owl:Class>
    


    <!-- http://www.semanticweb.org/farhan/FinancialOntology#LowerMedium -->

    <owl:Class rdf:about="http://www.semanticweb.org/farhan/FinancialOntology#LowerMedium">
        <rdfs:subClassOf rdf:resource="http://www.semanticweb.org/farhan/FinancialOntology#ShortTerm"/>
    </owl:Class>
    


    <!-- http://www.semanticweb.org/farhan/FinancialOntology#Male_Employees -->

    <owl:Class rdf:about="http://www.semanticweb.org/farhan/FinancialOntology#Male_Employees">
        <rdfs:subClassOf rdf:resource="http://www.semanticweb.org/farhan/FinancialOntology#Employees"/>
    </owl:Class>
    


    <!-- http://www.semanticweb.org/farhan/FinancialOntology#Manufacturing -->

    <owl:Class rdf:about="http://www.semanticweb.org/farhan/FinancialOntology#Manufacturing">
        <rdfs:subClassOf rdf:resource="http://www.semanticweb.org/farhan/FinancialOntology#Sector"/>
    </owl:Class>
    


    <!-- http://www.semanticweb.org/farhan/FinancialOntology#Market_Capitalisation -->

    <owl:Class rdf:about="http://www.semanticweb.org/farhan/FinancialOntology#Market_Capitalisation">
        <rdfs:subClassOf rdf:resource="http://www.semanticweb.org/farhan/FinancialOntology#Cash_Dividend"/>
    </owl:Class>
    


    <!-- http://www.semanticweb.org/farhan/FinancialOntology#Market_value_per_share_-_as_at -->

    <owl:Class rdf:about="http://www.semanticweb.org/farhan/FinancialOntology#Market_value_per_share_-_as_at">
        <rdfs:subClassOf rdf:resource="http://www.semanticweb.org/farhan/FinancialOntology#Cash_Dividend"/>
    </owl:Class>
    


    <!-- http://www.semanticweb.org/farhan/FinancialOntology#MicroFinanceBank -->

    <owl:Class rdf:about="http://www.semanticweb.org/farhan/FinancialOntology#MicroFinanceBank">
        <rdfs:subClassOf rdf:resource="http://www.semanticweb.org/farhan/FinancialOntology#BankCategory"/>
    </owl:Class>
    


    <!-- http://www.semanticweb.org/farhan/FinancialOntology#MobileBanking -->

    <owl:Class rdf:about="http://www.semanticweb.org/farhan/FinancialOntology#MobileBanking">
        <rdfs:subClassOf rdf:resource="http://www.semanticweb.org/farhan/FinancialOntology#Products"/>
    </owl:Class>
    


    <!-- http://www.semanticweb.org/farhan/FinancialOntology#MoreVulnerable -->

    <owl:Class rdf:about="http://www.semanticweb.org/farhan/FinancialOntology#MoreVulnerable">
        <rdfs:subClassOf rdf:resource="http://www.semanticweb.org/farhan/FinancialOntology#LongTerm"/>
    </owl:Class>
    


    <!-- http://www.semanticweb.org/farhan/FinancialOntology#MutualFundInvestment -->

    <owl:Class rdf:about="http://www.semanticweb.org/farhan/FinancialOntology#MutualFundInvestment">
        <rdfs:subClassOf rdf:resource="http://www.semanticweb.org/farhan/FinancialOntology#Investment"/>
    </owl:Class>
    


    <!-- http://www.semanticweb.org/farhan/FinancialOntology#NII -->

    <owl:Class rdf:about="http://www.semanticweb.org/farhan/FinancialOntology#NII">
        <owl:equivalentClass rdf:resource="http://www.semanticweb.org/farhan/FinancialOntology#Net_Interest_Income"/>
        <rdfs:subClassOf rdf:resource="http://www.semanticweb.org/farhan/FinancialOntology#FinancialTerm"/>
    </owl:Class>
    


    <!-- http://www.semanticweb.org/farhan/FinancialOntology#Naya_Pakistan_Certificates -->

    <owl:Class rdf:about="http://www.semanticweb.org/farhan/FinancialOntology#Naya_Pakistan_Certificates">
        <rdfs:subClassOf rdf:resource="http://www.semanticweb.org/farhan/FinancialOntology#TermFinanceCertificate"/>
    </owl:Class>
    


    <!-- http://www.semanticweb.org/farhan/FinancialOntology#Net_Interest_Income -->

    <owl:Class rdf:about="http://www.semanticweb.org/farhan/FinancialOntology#Net_Interest_Income">
        <rdfs:subClassOf rdf:resource="http://www.semanticweb.org/farhan/FinancialOntology#FinancialTerm"/>
    </owl:Class>
    


    <!-- http://www.semanticweb.org/farhan/FinancialOntology#Net_markup -->

    <owl:Class rdf:about="http://www.semanticweb.org/farhan/FinancialOntology#Net_markup">
        <rdfs:subClassOf rdf:resource="http://www.semanticweb.org/farhan/FinancialOntology#FinancialTerm"/>
    </owl:Class>
    


    <!-- http://www.semanticweb.org/farhan/FinancialOntology#No._of_ATMS -->

    <owl:Class rdf:about="http://www.semanticweb.org/farhan/FinancialOntology#No._of_ATMS">
        <rdfs:subClassOf rdf:resource="http://www.semanticweb.org/farhan/FinancialOntology#Touch_points"/>
    </owl:Class>
    


    <!-- http://www.semanticweb.org/farhan/FinancialOntology#No._of_ATMs -->

    <owl:Class rdf:about="http://www.semanticweb.org/farhan/FinancialOntology#No._of_ATMs">
        <rdfs:subClassOf rdf:resource="http://www.semanticweb.org/farhan/FinancialOntology#Digital_Banking"/>
    </owl:Class>
    


    <!-- http://www.semanticweb.org/farhan/FinancialOntology#No._of_Branches -->

    <owl:Class rdf:about="http://www.semanticweb.org/farhan/FinancialOntology#No._of_Branches">
        <rdfs:subClassOf rdf:resource="http://www.semanticweb.org/farhan/FinancialOntology#Touch_points"/>
    </owl:Class>
    


    <!-- http://www.semanticweb.org/farhan/FinancialOntology#No._of_Debit_cards -->

    <owl:Class rdf:about="http://www.semanticweb.org/farhan/FinancialOntology#No._of_Debit_cards">
        <owl:equivalentClass rdf:resource="http://www.semanticweb.org/farhan/FinancialOntology#No._of_Smart_Cards"/>
        <rdfs:subClassOf rdf:resource="http://www.semanticweb.org/farhan/FinancialOntology#Digital_Banking"/>
    </owl:Class>
    


    <!-- http://www.semanticweb.org/farhan/FinancialOntology#No._of_Internet_Banking_subscribers -->

    <owl:Class rdf:about="http://www.semanticweb.org/farhan/FinancialOntology#No._of_Internet_Banking_subscribers">
        <owl:equivalentClass rdf:resource="http://www.semanticweb.org/farhan/FinancialOntology#No._of_customers_Internet_Banking"/>
        <rdfs:subClassOf rdf:resource="http://www.semanticweb.org/farhan/FinancialOntology#Customers"/>
    </owl:Class>
    


    <!-- http://www.semanticweb.org/farhan/FinancialOntology#No._of_Loans_disbursed_Auto_Loan -->

    <owl:Class rdf:about="http://www.semanticweb.org/farhan/FinancialOntology#No._of_Loans_disbursed_Auto_Loan">
        <rdfs:subClassOf rdf:resource="http://www.semanticweb.org/farhan/FinancialOntology#Auto_Loan"/>
    </owl:Class>
    


    <!-- http://www.semanticweb.org/farhan/FinancialOntology#No._of_Loans_disbursed_Home_Loan -->

    <owl:Class rdf:about="http://www.semanticweb.org/farhan/FinancialOntology#No._of_Loans_disbursed_Home_Loan">
        <rdfs:subClassOf rdf:resource="http://www.semanticweb.org/farhan/FinancialOntology#Home_Loan"/>
    </owl:Class>
    


    <!-- http://www.semanticweb.org/farhan/FinancialOntology#No._of_Loans_disbursed_Personal_Loan -->

    <owl:Class rdf:about="http://www.semanticweb.org/farhan/FinancialOntology#No._of_Loans_disbursed_Personal_Loan">
        <rdfs:subClassOf rdf:resource="http://www.semanticweb.org/farhan/FinancialOntology#Personal_Loan"/>
    </owl:Class>
    


    <!-- http://www.semanticweb.org/farhan/FinancialOntology#No._of_Mobile_Banking_subscribers -->

    <owl:Class rdf:about="http://www.semanticweb.org/farhan/FinancialOntology#No._of_Mobile_Banking_subscribers">
        <owl:equivalentClass rdf:resource="http://www.semanticweb.org/farhan/FinancialOntology#No._of_customers_Mobile_Banking"/>
        <rdfs:subClassOf rdf:resource="http://www.semanticweb.org/farhan/FinancialOntology#Customers"/>
    </owl:Class>
    


    <!-- http://www.semanticweb.org/farhan/FinancialOntology#No._of_POS_terminals -->

    <owl:Class rdf:about="http://www.semanticweb.org/farhan/FinancialOntology#No._of_POS_terminals">
        <rdfs:subClassOf rdf:resource="http://www.semanticweb.org/farhan/FinancialOntology#Touch_points"/>
    </owl:Class>
    


    <!-- http://www.semanticweb.org/farhan/FinancialOntology#No._of_QR_code -->

    <owl:Class rdf:about="http://www.semanticweb.org/farhan/FinancialOntology#No._of_QR_code">
        <rdfs:subClassOf rdf:resource="http://www.semanticweb.org/farhan/FinancialOntology#Touch_points"/>
    </owl:Class>
    


    <!-- http://www.semanticweb.org/farhan/FinancialOntology#No._of_Smart_Cards -->

    <owl:Class rdf:about="http://www.semanticweb.org/farhan/FinancialOntology#No._of_Smart_Cards">
        <rdfs:subClassOf rdf:resource="http://www.semanticweb.org/farhan/FinancialOntology#Digital_Banking"/>
    </owl:Class>
    


    <!-- http://www.semanticweb.org/farhan/FinancialOntology#No._of_branchless_banking_agents -->

    <owl:Class rdf:about="http://www.semanticweb.org/farhan/FinancialOntology#No._of_branchless_banking_agents">
        <rdfs:subClassOf rdf:resource="http://www.semanticweb.org/farhan/FinancialOntology#Touch_points"/>
    </owl:Class>
    


    <!-- http://www.semanticweb.org/farhan/FinancialOntology#No._of_credit_cards_customers -->

    <owl:Class rdf:about="http://www.semanticweb.org/farhan/FinancialOntology#No._of_credit_cards_customers">
        <owl:equivalentClass rdf:resource="http://www.semanticweb.org/farhan/FinancialOntology#No._of_customers_Credit_Cards"/>
        <rdfs:subClassOf rdf:resource="http://www.semanticweb.org/farhan/FinancialOntology#Customers"/>
    </owl:Class>
    


    <!-- http://www.semanticweb.org/farhan/FinancialOntology#No._of_customers_Bancassurance -->

    <owl:Class rdf:about="http://www.semanticweb.org/farhan/FinancialOntology#No._of_customers_Bancassurance">
        <rdfs:subClassOf rdf:resource="http://www.semanticweb.org/farhan/FinancialOntology#Bancassurance"/>
    </owl:Class>
    


    <!-- http://www.semanticweb.org/farhan/FinancialOntology#No._of_customers_Credit_Cards -->

    <owl:Class rdf:about="http://www.semanticweb.org/farhan/FinancialOntology#No._of_customers_Credit_Cards">
        <rdfs:subClassOf rdf:resource="http://www.semanticweb.org/farhan/FinancialOntology#Credit_Cards"/>
    </owl:Class>
    


    <!-- http://www.semanticweb.org/farhan/FinancialOntology#No._of_customers_Debit_Cards -->

    <owl:Class rdf:about="http://www.semanticweb.org/farhan/FinancialOntology#No._of_customers_Debit_Cards">
        <owl:equivalentClass rdf:resource="http://www.semanticweb.org/farhan/FinancialOntology#No._of_debit_cards_customers"/>
        <rdfs:subClassOf rdf:resource="http://www.semanticweb.org/farhan/FinancialOntology#Digital_Banking"/>
    </owl:Class>
    


    <!-- http://www.semanticweb.org/farhan/FinancialOntology#No._of_customers_Internet_Banking -->

    <owl:Class rdf:about="http://www.semanticweb.org/farhan/FinancialOntology#No._of_customers_Internet_Banking">
        <rdfs:subClassOf rdf:resource="http://www.semanticweb.org/farhan/FinancialOntology#Internet_Banking"/>
    </owl:Class>
    


    <!-- http://www.semanticweb.org/farhan/FinancialOntology#No._of_customers_Mobile_Banking -->

    <owl:Class rdf:about="http://www.semanticweb.org/farhan/FinancialOntology#No._of_customers_Mobile_Banking">
        <rdfs:subClassOf rdf:resource="http://www.semanticweb.org/farhan/FinancialOntology#MobileBanking"/>
    </owl:Class>
    


    <!-- http://www.semanticweb.org/farhan/FinancialOntology#No._of_debit_cards_customers -->

    <owl:Class rdf:about="http://www.semanticweb.org/farhan/FinancialOntology#No._of_debit_cards_customers">
        <rdfs:subClassOf rdf:resource="http://www.semanticweb.org/farhan/FinancialOntology#Customers"/>
    </owl:Class>
    


    <!-- http://www.semanticweb.org/farhan/FinancialOntology#No._of_new_customers_Bancassurance -->

    <owl:Class rdf:about="http://www.semanticweb.org/farhan/FinancialOntology#No._of_new_customers_Bancassurance">
        <rdfs:subClassOf rdf:resource="http://www.semanticweb.org/farhan/FinancialOntology#Bancassurance"/>
    </owl:Class>
    


    <!-- http://www.semanticweb.org/farhan/FinancialOntology#No._of_new_issuance -->

    <owl:Class rdf:about="http://www.semanticweb.org/farhan/FinancialOntology#No._of_new_issuance">
        <rdfs:subClassOf rdf:resource="http://www.semanticweb.org/farhan/FinancialOntology#Credit_Cards"/>
    </owl:Class>
    


    <!-- http://www.semanticweb.org/farhan/FinancialOntology#No._of_policies_Bancassurance -->

    <owl:Class rdf:about="http://www.semanticweb.org/farhan/FinancialOntology#No._of_policies_Bancassurance">
        <rdfs:subClassOf rdf:resource="http://www.semanticweb.org/farhan/FinancialOntology#Bancassurance"/>
    </owl:Class>
    


    <!-- http://www.semanticweb.org/farhan/FinancialOntology#No._of_transactions -->

    <owl:Class rdf:about="http://www.semanticweb.org/farhan/FinancialOntology#No._of_transactions">
        <rdfs:subClassOf rdf:resource="http://www.semanticweb.org/farhan/FinancialOntology#Transactions"/>
    </owl:Class>
    


    <!-- http://www.semanticweb.org/farhan/FinancialOntology#No._of_transactions_Internet_Banking -->

    <owl:Class rdf:about="http://www.semanticweb.org/farhan/FinancialOntology#No._of_transactions_Internet_Banking">
        <rdfs:subClassOf rdf:resource="http://www.semanticweb.org/farhan/FinancialOntology#Internet_Banking"/>
    </owl:Class>
    


    <!-- http://www.semanticweb.org/farhan/FinancialOntology#No._of_transactions_Mobile_Banking -->

    <owl:Class rdf:about="http://www.semanticweb.org/farhan/FinancialOntology#No._of_transactions_Mobile_Banking">
        <rdfs:subClassOf rdf:resource="http://www.semanticweb.org/farhan/FinancialOntology#MobileBanking"/>
    </owl:Class>
    


    <!-- http://www.semanticweb.org/farhan/FinancialOntology#Organization -->

    <owl:Class rdf:about="http://www.semanticweb.org/farhan/FinancialOntology#Organization"/>
    


    <!-- http://www.semanticweb.org/farhan/FinancialOntology#Other_assets -->

    <owl:Class rdf:about="http://www.semanticweb.org/farhan/FinancialOntology#Other_assets">
        <rdfs:subClassOf rdf:resource="http://www.semanticweb.org/farhan/FinancialOntology#Asset"/>
    </owl:Class>
    


    <!-- http://www.semanticweb.org/farhan/FinancialOntology#Outstanding_Volume -->

    <owl:Class rdf:about="http://www.semanticweb.org/farhan/FinancialOntology#Outstanding_Volume">
        <rdfs:subClassOf rdf:resource="http://www.semanticweb.org/farhan/FinancialOntology#Auto_Loan"/>
    </owl:Class>
    


    <!-- http://www.semanticweb.org/farhan/FinancialOntology#Outstanding_Volume_Home_Loan -->

    <owl:Class rdf:about="http://www.semanticweb.org/farhan/FinancialOntology#Outstanding_Volume_Home_Loan">
        <rdfs:subClassOf rdf:resource="http://www.semanticweb.org/farhan/FinancialOntology#Home_Loan"/>
    </owl:Class>
    


    <!-- http://www.semanticweb.org/farhan/FinancialOntology#Outstanding_Volume_Personal_Loan -->

    <owl:Class rdf:about="http://www.semanticweb.org/farhan/FinancialOntology#Outstanding_Volume_Personal_Loan">
        <rdfs:subClassOf rdf:resource="http://www.semanticweb.org/farhan/FinancialOntology#Personal_Loan"/>
    </owl:Class>
    


    <!-- http://www.semanticweb.org/farhan/FinancialOntology#PAT -->

    <owl:Class rdf:about="http://www.semanticweb.org/farhan/FinancialOntology#PAT">
        <owl:equivalentClass rdf:resource="http://www.semanticweb.org/farhan/FinancialOntology#Profit_After_Tax"/>
        <owl:equivalentClass rdf:resource="http://www.semanticweb.org/farhan/FinancialOntology#Profit_after_taxation"/>
        <rdfs:subClassOf rdf:resource="http://www.semanticweb.org/farhan/FinancialOntology#FinancialTerm"/>
        <rdfs:label>PAT</rdfs:label>
    </owl:Class>
    


    <!-- http://www.semanticweb.org/farhan/FinancialOntology#PBT -->

    <owl:Class rdf:about="http://www.semanticweb.org/farhan/FinancialOntology#PBT">
        <owl:equivalentClass rdf:resource="http://www.semanticweb.org/farhan/FinancialOntology#Profit_Before_Tax"/>
        <owl:equivalentClass rdf:resource="http://www.semanticweb.org/farhan/FinancialOntology#Profit_before_taxation"/>
        <rdfs:subClassOf rdf:resource="http://www.semanticweb.org/farhan/FinancialOntology#FinancialTerm"/>
        <rdfs:label>PBT</rdfs:label>
    </owl:Class>
    


    <!-- http://www.semanticweb.org/farhan/FinancialOntology#PIB -->

    <owl:Class rdf:about="http://www.semanticweb.org/farhan/FinancialOntology#PIB">
        <rdfs:subClassOf rdf:resource="http://www.semanticweb.org/farhan/FinancialOntology#GovtBond"/>
    </owl:Class>
    


    <!-- http://www.semanticweb.org/farhan/FinancialOntology#Pakistan_Investment_Bonds -->

    <owl:Class rdf:about="http://www.semanticweb.org/farhan/FinancialOntology#Pakistan_Investment_Bonds">
        <rdfs:subClassOf rdf:resource="http://www.semanticweb.org/farhan/FinancialOntology#GovtBond"/>
    </owl:Class>
    


    <!-- http://www.semanticweb.org/farhan/FinancialOntology#Personal_Loan -->

    <owl:Class rdf:about="http://www.semanticweb.org/farhan/FinancialOntology#Personal_Loan">
        <rdfs:subClassOf rdf:resource="http://www.semanticweb.org/farhan/FinancialOntology#Products"/>
    </owl:Class>
    


    <!-- http://www.semanticweb.org/farhan/FinancialOntology#Pharmaceutical -->

    <owl:Class rdf:about="http://www.semanticweb.org/farhan/FinancialOntology#Pharmaceutical">
        <rdfs:subClassOf rdf:resource="http://www.semanticweb.org/farhan/FinancialOntology#Sector"/>
    </owl:Class>
    


    <!-- http://www.semanticweb.org/farhan/FinancialOntology#Products -->

    <owl:Class rdf:about="http://www.semanticweb.org/farhan/FinancialOntology#Products"/>
    


    <!-- http://www.semanticweb.org/farhan/FinancialOntology#Profit_After_Tax -->

    <owl:Class rdf:about="http://www.semanticweb.org/farhan/FinancialOntology#Profit_After_Tax">
        <owl:equivalentClass rdf:resource="http://www.semanticweb.org/farhan/FinancialOntology#Profit_after_taxation"/>
        <rdfs:subClassOf rdf:resource="http://www.semanticweb.org/farhan/FinancialOntology#FinancialTerm"/>
    </owl:Class>
    


    <!-- http://www.semanticweb.org/farhan/FinancialOntology#Profit_Before_Tax -->

    <owl:Class rdf:about="http://www.semanticweb.org/farhan/FinancialOntology#Profit_Before_Tax">
        <owl:equivalentClass rdf:resource="http://www.semanticweb.org/farhan/FinancialOntology#Profit_before_taxation"/>
        <rdfs:subClassOf rdf:resource="http://www.semanticweb.org/farhan/FinancialOntology#Bank"/>
    </owl:Class>
    


    <!-- http://www.semanticweb.org/farhan/FinancialOntology#Profit_after_taxation -->

    <owl:Class rdf:about="http://www.semanticweb.org/farhan/FinancialOntology#Profit_after_taxation">
        <rdfs:subClassOf rdf:resource="http://www.semanticweb.org/farhan/FinancialOntology#FinancialTerm"/>
    </owl:Class>
    


    <!-- http://www.semanticweb.org/farhan/FinancialOntology#Profit_before_taxation -->

    <owl:Class rdf:about="http://www.semanticweb.org/farhan/FinancialOntology#Profit_before_taxation">
        <rdfs:subClassOf rdf:resource="http://www.semanticweb.org/farhan/FinancialOntology#FinancialTerm"/>
    </owl:Class>
    


    <!-- http://www.semanticweb.org/farhan/FinancialOntology#Rating -->

    <owl:Class rdf:about="http://www.semanticweb.org/farhan/FinancialOntology#Rating"/>
    


    <!-- http://www.semanticweb.org/farhan/FinancialOntology#RatingFirm -->

    <owl:Class rdf:about="http://www.semanticweb.org/farhan/FinancialOntology#RatingFirm">
        <rdfs:subClassOf rdf:resource="http://www.semanticweb.org/farhan/FinancialOntology#Organization"/>
        <rdfs:comment>Credit rating agency is an independent enterprise that evaluates the financial standing of issuers of debt instrument and then assigns a rating that exhibits its assessment of the issuer’s aptitude to make the debt payments.</rdfs:comment>
    </owl:Class>
    


    <!-- http://www.semanticweb.org/farhan/FinancialOntology#RealState -->

    <owl:Class rdf:about="http://www.semanticweb.org/farhan/FinancialOntology#RealState">
        <rdfs:subClassOf rdf:resource="http://www.semanticweb.org/farhan/FinancialOntology#Sector"/>
    </owl:Class>
    


    <!-- http://www.semanticweb.org/farhan/FinancialOntology#RetailBank -->

    <owl:Class rdf:about="http://www.semanticweb.org/farhan/FinancialOntology#RetailBank">
        <rdfs:subClassOf rdf:resource="http://www.semanticweb.org/farhan/FinancialOntology#BankCategory"/>
    </owl:Class>
    


    <!-- http://www.semanticweb.org/farhan/FinancialOntology#SMEBank -->

    <owl:Class rdf:about="http://www.semanticweb.org/farhan/FinancialOntology#SMEBank">
        <rdfs:subClassOf rdf:resource="http://www.semanticweb.org/farhan/FinancialOntology#BankCategory"/>
    </owl:Class>
    


    <!-- http://www.semanticweb.org/farhan/FinancialOntology#SUKUK -->

    <owl:Class rdf:about="http://www.semanticweb.org/farhan/FinancialOntology#SUKUK">
        <rdfs:subClassOf rdf:resource="http://www.semanticweb.org/farhan/FinancialOntology#GovtBond"/>
    </owl:Class>
    


    <!-- http://www.semanticweb.org/farhan/FinancialOntology#Savings_deposits -->

    <owl:Class rdf:about="http://www.semanticweb.org/farhan/FinancialOntology#Savings_deposits">
        <rdfs:subClassOf rdf:resource="http://www.semanticweb.org/farhan/FinancialOntology#Deposits"/>
    </owl:Class>
    


    <!-- http://www.semanticweb.org/farhan/FinancialOntology#ScienceAndTechnology -->

    <owl:Class rdf:about="http://www.semanticweb.org/farhan/FinancialOntology#ScienceAndTechnology">
        <rdfs:subClassOf rdf:resource="http://www.semanticweb.org/farhan/FinancialOntology#Sector"/>
    </owl:Class>
    


    <!-- http://www.semanticweb.org/farhan/FinancialOntology#Sector -->

    <owl:Class rdf:about="http://www.semanticweb.org/farhan/FinancialOntology#Sector"/>
    


    <!-- http://www.semanticweb.org/farhan/FinancialOntology#SectorInvestment -->

    <owl:Class rdf:about="http://www.semanticweb.org/farhan/FinancialOntology#SectorInvestment">
        <rdfs:subClassOf rdf:resource="http://www.semanticweb.org/farhan/FinancialOntology#Investment"/>
    </owl:Class>
    


    <!-- http://www.semanticweb.org/farhan/FinancialOntology#ShortTerm -->

    <owl:Class rdf:about="http://www.semanticweb.org/farhan/FinancialOntology#ShortTerm">
        <rdfs:subClassOf rdf:resource="http://www.semanticweb.org/farhan/FinancialOntology#Rating"/>
    </owl:Class>
    


    <!-- http://www.semanticweb.org/farhan/FinancialOntology#Short_Term_Entity_Credit_Rating -->

    <owl:Class rdf:about="http://www.semanticweb.org/farhan/FinancialOntology#Short_Term_Entity_Credit_Rating">
        <rdfs:subClassOf rdf:resource="http://www.semanticweb.org/farhan/FinancialOntology#ShortTerm"/>
    </owl:Class>
    


    <!-- http://www.semanticweb.org/farhan/FinancialOntology#SpecialSavingsBond -->

    <owl:Class rdf:about="http://www.semanticweb.org/farhan/FinancialOntology#SpecialSavingsBond">
        <rdfs:subClassOf rdf:resource="http://www.semanticweb.org/farhan/FinancialOntology#GovtBond"/>
    </owl:Class>
    


    <!-- http://www.semanticweb.org/farhan/FinancialOntology#Stock -->

    <owl:Class rdf:about="http://www.semanticweb.org/farhan/FinancialOntology#Stock"/>
    


    <!-- http://www.semanticweb.org/farhan/FinancialOntology#StockInvestment -->

    <owl:Class rdf:about="http://www.semanticweb.org/farhan/FinancialOntology#StockInvestment">
        <rdfs:subClassOf rdf:resource="http://www.semanticweb.org/farhan/FinancialOntology#Investment"/>
    </owl:Class>
    


    <!-- http://www.semanticweb.org/farhan/FinancialOntology#Stock_Dividend -->

    <owl:Class rdf:about="http://www.semanticweb.org/farhan/FinancialOntology#Stock_Dividend">
        <rdfs:subClassOf rdf:resource="http://www.semanticweb.org/farhan/FinancialOntology#Dividend"/>
    </owl:Class>
    


    <!-- http://www.semanticweb.org/farhan/FinancialOntology#Stock_Holders_Equity -->

    <owl:Class rdf:about="http://www.semanticweb.org/farhan/FinancialOntology#Stock_Holders_Equity">
        <rdfs:subClassOf rdf:resource="http://www.semanticweb.org/farhan/FinancialOntology#Asset"/>
    </owl:Class>
    


    <!-- http://www.semanticweb.org/farhan/FinancialOntology#Strong -->

    <owl:Class rdf:about="http://www.semanticweb.org/farhan/FinancialOntology#Strong">
        <rdfs:subClassOf rdf:resource="http://www.semanticweb.org/farhan/FinancialOntology#LongTerm"/>
    </owl:Class>
    


    <!-- http://www.semanticweb.org/farhan/FinancialOntology#TermFinanceCertificate -->

    <owl:Class rdf:about="http://www.semanticweb.org/farhan/FinancialOntology#TermFinanceCertificate">
        <rdfs:subClassOf rdf:resource="http://www.semanticweb.org/farhan/FinancialOntology#Bond"/>
    </owl:Class>
    


    <!-- http://www.semanticweb.org/farhan/FinancialOntology#Term_deposits -->

    <owl:Class rdf:about="http://www.semanticweb.org/farhan/FinancialOntology#Term_deposits">
        <rdfs:subClassOf rdf:resource="http://www.semanticweb.org/farhan/FinancialOntology#Deposits"/>
    </owl:Class>
    


    <!-- http://www.semanticweb.org/farhan/FinancialOntology#Total_Advances -->

    <owl:Class rdf:about="http://www.semanticweb.org/farhan/FinancialOntology#Total_Advances">
        <rdfs:subClassOf rdf:resource="http://www.semanticweb.org/farhan/FinancialOntology#Asset"/>
    </owl:Class>
    


    <!-- http://www.semanticweb.org/farhan/FinancialOntology#Total_Assets -->

    <owl:Class rdf:about="http://www.semanticweb.org/farhan/FinancialOntology#Total_Assets">
        <rdfs:subClassOf rdf:resource="http://www.semanticweb.org/farhan/FinancialOntology#Asset"/>
    </owl:Class>
    


    <!-- http://www.semanticweb.org/farhan/FinancialOntology#Total_Deposits -->

    <owl:Class rdf:about="http://www.semanticweb.org/farhan/FinancialOntology#Total_Deposits">
        <rdfs:subClassOf rdf:resource="http://www.semanticweb.org/farhan/FinancialOntology#Liabilities"/>
    </owl:Class>
    


    <!-- http://www.semanticweb.org/farhan/FinancialOntology#Total_Investment -->

    <owl:Class rdf:about="http://www.semanticweb.org/farhan/FinancialOntology#Total_Investment">
        <rdfs:subClassOf rdf:resource="http://www.semanticweb.org/farhan/FinancialOntology#Asset"/>
    </owl:Class>
    


    <!-- http://www.semanticweb.org/farhan/FinancialOntology#Total_No._of_Accounts -->

    <owl:Class rdf:about="http://www.semanticweb.org/farhan/FinancialOntology#Total_No._of_Accounts">
        <rdfs:subClassOf rdf:resource="http://www.semanticweb.org/farhan/FinancialOntology#Customers"/>
    </owl:Class>
    


    <!-- http://www.semanticweb.org/farhan/FinancialOntology#Total_No._of_customers -->

    <owl:Class rdf:about="http://www.semanticweb.org/farhan/FinancialOntology#Total_No._of_customers">
        <rdfs:subClassOf rdf:resource="http://www.semanticweb.org/farhan/FinancialOntology#Customers"/>
    </owl:Class>
    


    <!-- http://www.semanticweb.org/farhan/FinancialOntology#Total_No._of_employees -->

    <owl:Class rdf:about="http://www.semanticweb.org/farhan/FinancialOntology#Total_No._of_employees">
        <rdfs:subClassOf rdf:resource="http://www.semanticweb.org/farhan/FinancialOntology#Employees"/>
    </owl:Class>
    


    <!-- http://www.semanticweb.org/farhan/FinancialOntology#Total_spend -->

    <owl:Class rdf:about="http://www.semanticweb.org/farhan/FinancialOntology#Total_spend">
        <owl:equivalentClass rdf:resource="http://www.semanticweb.org/farhan/FinancialOntology#transaction_volume"/>
        <rdfs:subClassOf rdf:resource="http://www.semanticweb.org/farhan/FinancialOntology#Credit_Cards"/>
    </owl:Class>
    


    <!-- http://www.semanticweb.org/farhan/FinancialOntology#Touch_points -->

    <owl:Class rdf:about="http://www.semanticweb.org/farhan/FinancialOntology#Touch_points"/>
    


    <!-- http://www.semanticweb.org/farhan/FinancialOntology#Trade -->

    <owl:Class rdf:about="http://www.semanticweb.org/farhan/FinancialOntology#Trade"/>
    


    <!-- http://www.semanticweb.org/farhan/FinancialOntology#Transactions -->

    <owl:Class rdf:about="http://www.semanticweb.org/farhan/FinancialOntology#Transactions"/>
    


    <!-- http://www.semanticweb.org/farhan/FinancialOntology#USDBond -->

    <owl:Class rdf:about="http://www.semanticweb.org/farhan/FinancialOntology#USDBond">
        <rdfs:subClassOf rdf:resource="http://www.semanticweb.org/farhan/FinancialOntology#GovtBond"/>
    </owl:Class>
    


    <!-- http://www.semanticweb.org/farhan/FinancialOntology#UpperMedium -->

    <owl:Class rdf:about="http://www.semanticweb.org/farhan/FinancialOntology#UpperMedium">
        <rdfs:subClassOf rdf:resource="http://www.semanticweb.org/farhan/FinancialOntology#ShortTerm"/>
    </owl:Class>
    


    <!-- http://www.semanticweb.org/farhan/FinancialOntology#VeryStrong -->

    <owl:Class rdf:about="http://www.semanticweb.org/farhan/FinancialOntology#VeryStrong">
        <rdfs:subClassOf rdf:resource="http://www.semanticweb.org/farhan/FinancialOntology#LongTerm"/>
    </owl:Class>
    


    <!-- http://www.semanticweb.org/farhan/FinancialOntology#Volume_of_transactions -->

    <owl:Class rdf:about="http://www.semanticweb.org/farhan/FinancialOntology#Volume_of_transactions">
        <rdfs:subClassOf rdf:resource="http://www.semanticweb.org/farhan/FinancialOntology#Transactions"/>
    </owl:Class>
    


    <!-- http://www.semanticweb.org/farhan/FinancialOntology#Volume_of_transactions_Internet_Banking -->

    <owl:Class rdf:about="http://www.semanticweb.org/farhan/FinancialOntology#Volume_of_transactions_Internet_Banking">
        <rdfs:subClassOf rdf:resource="http://www.semanticweb.org/farhan/FinancialOntology#Internet_Banking"/>
    </owl:Class>
    


    <!-- http://www.semanticweb.org/farhan/FinancialOntology#Volume_of_transactions_Mobile_Banking -->

    <owl:Class rdf:about="http://www.semanticweb.org/farhan/FinancialOntology#Volume_of_transactions_Mobile_Banking">
        <rdfs:subClassOf rdf:resource="http://www.semanticweb.org/farhan/FinancialOntology#MobileBanking"/>
    </owl:Class>
    


    <!-- http://www.semanticweb.org/farhan/FinancialOntology#WapdaBond -->

    <owl:Class rdf:about="http://www.semanticweb.org/farhan/FinancialOntology#WapdaBond">
        <rdfs:subClassOf rdf:resource="http://www.semanticweb.org/farhan/FinancialOntology#GovtBond"/>
    </owl:Class>
    


    <!-- http://www.semanticweb.org/farhan/FinancialOntology#Women_customers -->

    <owl:Class rdf:about="http://www.semanticweb.org/farhan/FinancialOntology#Women_customers">
        <rdfs:subClassOf rdf:resource="http://www.semanticweb.org/farhan/FinancialOntology#Customers"/>
    </owl:Class>
    


    <!-- http://www.semanticweb.org/farhan/FinancialOntology#interest_earned -->

    <owl:Class rdf:about="http://www.semanticweb.org/farhan/FinancialOntology#interest_earned">
        <rdfs:subClassOf rdf:resource="http://www.semanticweb.org/farhan/FinancialOntology#FinancialTerm"/>
    </owl:Class>
    


    <!-- http://www.semanticweb.org/farhan/FinancialOntology#interest_expensed -->

    <owl:Class rdf:about="http://www.semanticweb.org/farhan/FinancialOntology#interest_expensed">
        <rdfs:subClassOf rdf:resource="http://www.semanticweb.org/farhan/FinancialOntology#FinancialTerm"/>
    </owl:Class>
    


    <!-- http://www.semanticweb.org/farhan/FinancialOntology#transaction_volume -->

    <owl:Class rdf:about="http://www.semanticweb.org/farhan/FinancialOntology#transaction_volume">
        <rdfs:subClassOf rdf:resource="http://www.semanticweb.org/farhan/FinancialOntology#Credit_Cards"/>
    </owl:Class>
    


    <!-- http://www.semanticweb.org/farhan/FinancialOntology#Earnings_per_share_(after_tax) -->

    <owl:Class rdf:about="http://www.semanticweb.org/farhan/FinancialOntology#Earnings_per_share_(after_tax)">
        <rdfs:subClassOf rdf:resource="http://www.semanticweb.org/farhan/FinancialOntology#FinancialTerm"/>
    </owl:Class>
    


    <!-- http://www.semanticweb.org/farhan/FinancialOntology#Earnings_per_share_(before_tax) -->

    <owl:Class rdf:about="http://www.semanticweb.org/farhan/FinancialOntology#Earnings_per_share_(before_tax)">
        <rdfs:subClassOf rdf:resource="http://www.semanticweb.org/farhan/FinancialOntology#FinancialTerm"/>
    </owl:Class>
    


    <!-- 
    ///////////////////////////////////////////////////////////////////////////////////////
    //
    // Individuals
    //
    ///////////////////////////////////////////////////////////////////////////////////////
     -->

    


    <!-- http://www.semanticweb.org/farhan/FinancialOntology#A -->

    <owl:NamedIndividual rdf:about="http://www.semanticweb.org/farhan/FinancialOntology#A">
        <rdf:type rdf:resource="http://www.semanticweb.org/farhan/FinancialOntology#Strong"/>
    </owl:NamedIndividual>
    


    <!-- http://www.semanticweb.org/farhan/FinancialOntology#A- -->

    <owl:NamedIndividual rdf:about="http://www.semanticweb.org/farhan/FinancialOntology#A-">
        <rdf:type rdf:resource="http://www.semanticweb.org/farhan/FinancialOntology#Strong"/>
    </owl:NamedIndividual>
    


    <!-- http://www.semanticweb.org/farhan/FinancialOntology#A-1 -->

    <owl:NamedIndividual rdf:about="http://www.semanticweb.org/farhan/FinancialOntology#A-1">
        <rdf:type rdf:resource="http://www.semanticweb.org/farhan/FinancialOntology#UpperMedium"/>
    </owl:NamedIndividual>
    


    <!-- http://www.semanticweb.org/farhan/FinancialOntology#A-2 -->

    <owl:NamedIndividual rdf:about="http://www.semanticweb.org/farhan/FinancialOntology#A-2">
        <rdf:type rdf:resource="http://www.semanticweb.org/farhan/FinancialOntology#UpperMedium"/>
    </owl:NamedIndividual>
    


    <!-- http://www.semanticweb.org/farhan/FinancialOntology#A-3 -->

    <owl:NamedIndividual rdf:about="http://www.semanticweb.org/farhan/FinancialOntology#A-3">
        <rdf:type rdf:resource="http://www.semanticweb.org/farhan/FinancialOntology#LowerMedium"/>
    </owl:NamedIndividual>
    


    <!-- http://www.semanticweb.org/farhan/FinancialOntology#A1 -->

    <owl:NamedIndividual rdf:about="http://www.semanticweb.org/farhan/FinancialOntology#A1">
        <rdf:type rdf:resource="http://www.semanticweb.org/farhan/FinancialOntology#Strong"/>
    </owl:NamedIndividual>
    


    <!-- http://www.semanticweb.org/farhan/FinancialOntology#A2 -->

    <owl:NamedIndividual rdf:about="http://www.semanticweb.org/farhan/FinancialOntology#A2">
        <rdf:type rdf:resource="http://www.semanticweb.org/farhan/FinancialOntology#Strong"/>
    </owl:NamedIndividual>
    


    <!-- http://www.semanticweb.org/farhan/FinancialOntology#A3 -->

    <owl:NamedIndividual rdf:about="http://www.semanticweb.org/farhan/FinancialOntology#A3">
        <rdf:type rdf:resource="http://www.semanticweb.org/farhan/FinancialOntology#Strong"/>
    </owl:NamedIndividual>
    


    <!-- http://www.semanticweb.org/farhan/FinancialOntology#AA -->

    <owl:NamedIndividual rdf:about="http://www.semanticweb.org/farhan/FinancialOntology#AA">
        <rdf:type rdf:resource="http://www.semanticweb.org/farhan/FinancialOntology#Strong"/>
    </owl:NamedIndividual>
    


    <!-- http://www.semanticweb.org/farhan/FinancialOntology#AA- -->

    <owl:NamedIndividual rdf:about="http://www.semanticweb.org/farhan/FinancialOntology#AA-">
        <rdf:type rdf:resource="http://www.semanticweb.org/farhan/FinancialOntology#Strong"/>
    </owl:NamedIndividual>
    


    <!-- http://www.semanticweb.org/farhan/FinancialOntology#AAA -->

    <owl:NamedIndividual rdf:about="http://www.semanticweb.org/farhan/FinancialOntology#AAA">
        <rdf:type rdf:resource="http://www.semanticweb.org/farhan/FinancialOntology#ExtremelyStrong"/>
    </owl:NamedIndividual>
    


    <!-- http://www.semanticweb.org/farhan/FinancialOntology#ABL -->

    <owl:NamedIndividual rdf:about="http://www.semanticweb.org/farhan/FinancialOntology#ABL">
        <rdf:type rdf:resource="http://www.semanticweb.org/farhan/FinancialOntology#Bank"/>
        <owl:sameAs rdf:resource="http://www.semanticweb.org/farhan/FinancialOntology#Allied_Bank_Limited"/>
        <owl:sameAs rdf:resource="http://www.semanticweb.org/farhan/FinancialOntology#Allied_Bank_Ltd"/>
    </owl:NamedIndividual>
    


    <!-- http://www.semanticweb.org/farhan/FinancialOntology#AUD -->

    <owl:NamedIndividual rdf:about="http://www.semanticweb.org/farhan/FinancialOntology#AUD">
        <rdf:type rdf:resource="http://www.semanticweb.org/farhan/FinancialOntology#Currency"/>
        <FinancialOntology:CurrencyCode>PKR</FinancialOntology:CurrencyCode>
    </owl:NamedIndividual>
    


    <!-- http://www.semanticweb.org/farhan/FinancialOntology#Aa1 -->

    <owl:NamedIndividual rdf:about="http://www.semanticweb.org/farhan/FinancialOntology#Aa1">
        <rdf:type rdf:resource="http://www.semanticweb.org/farhan/FinancialOntology#Strong"/>
    </owl:NamedIndividual>
    


    <!-- http://www.semanticweb.org/farhan/FinancialOntology#Aa2 -->

    <owl:NamedIndividual rdf:about="http://www.semanticweb.org/farhan/FinancialOntology#Aa2">
        <rdf:type rdf:resource="http://www.semanticweb.org/farhan/FinancialOntology#Strong"/>
    </owl:NamedIndividual>
    


    <!-- http://www.semanticweb.org/farhan/FinancialOntology#Aa3 -->

    <owl:NamedIndividual rdf:about="http://www.semanticweb.org/farhan/FinancialOntology#Aa3">
        <rdf:type rdf:resource="http://www.semanticweb.org/farhan/FinancialOntology#Strong"/>
    </owl:NamedIndividual>
    


    <!-- http://www.semanticweb.org/farhan/FinancialOntology#Aaa -->

    <owl:NamedIndividual rdf:about="http://www.semanticweb.org/farhan/FinancialOntology#Aaa">
        <rdf:type rdf:resource="http://www.semanticweb.org/farhan/FinancialOntology#ExtremelyStrong"/>
    </owl:NamedIndividual>
    


    <!-- http://www.semanticweb.org/farhan/FinancialOntology#Allied_Bank_Limited -->

    <owl:NamedIndividual rdf:about="http://www.semanticweb.org/farhan/FinancialOntology#Allied_Bank_Limited">
        <owl:sameAs rdf:resource="http://www.semanticweb.org/farhan/FinancialOntology#Allied_Bank_Ltd"/>
    </owl:NamedIndividual>
    


    <!-- http://www.semanticweb.org/farhan/FinancialOntology#Allied_Bank_Ltd -->

    <owl:NamedIndividual rdf:about="http://www.semanticweb.org/farhan/FinancialOntology#Allied_Bank_Ltd">
        <rdfs:label rdf:datatype="http://www.w3.org/2000/01/rdf-schema#Literal">ABL</rdfs:label>
    </owl:NamedIndividual>
    


    <!-- http://www.semanticweb.org/farhan/FinancialOntology#BBB -->

    <owl:NamedIndividual rdf:about="http://www.semanticweb.org/farhan/FinancialOntology#BBB">
        <rdf:type rdf:resource="http://www.semanticweb.org/farhan/FinancialOntology#Adequate"/>
    </owl:NamedIndividual>
    


    <!-- http://www.semanticweb.org/farhan/FinancialOntology#BBB- -->

    <owl:NamedIndividual rdf:about="http://www.semanticweb.org/farhan/FinancialOntology#BBB-">
        <rdf:type rdf:resource="http://www.semanticweb.org/farhan/FinancialOntology#Adequate"/>
    </owl:NamedIndividual>
    


    <!-- http://www.semanticweb.org/farhan/FinancialOntology#Baa1 -->

    <owl:NamedIndividual rdf:about="http://www.semanticweb.org/farhan/FinancialOntology#Baa1">
        <rdf:type rdf:resource="http://www.semanticweb.org/farhan/FinancialOntology#Adequate"/>
    </owl:NamedIndividual>
    


    <!-- http://www.semanticweb.org/farhan/FinancialOntology#Baa2 -->

    <owl:NamedIndividual rdf:about="http://www.semanticweb.org/farhan/FinancialOntology#Baa2">
        <rdf:type rdf:resource="http://www.semanticweb.org/farhan/FinancialOntology#Adequate"/>
    </owl:NamedIndividual>
    


    <!-- http://www.semanticweb.org/farhan/FinancialOntology#Baa3 -->

    <owl:NamedIndividual rdf:about="http://www.semanticweb.org/farhan/FinancialOntology#Baa3">
        <rdf:type rdf:resource="http://www.semanticweb.org/farhan/FinancialOntology#Adequate"/>
    </owl:NamedIndividual>
    


    <!-- http://www.semanticweb.org/farhan/FinancialOntology#BankIslami -->

    <owl:NamedIndividual rdf:about="http://www.semanticweb.org/farhan/FinancialOntology#BankIslami">
        <rdf:type rdf:resource="http://www.semanticweb.org/farhan/FinancialOntology#Bank"/>
    </owl:NamedIndividual>
    


    <!-- http://www.semanticweb.org/farhan/FinancialOntology#DIB -->

    <owl:NamedIndividual rdf:about="http://www.semanticweb.org/farhan/FinancialOntology#DIB">
        <owl:sameAs rdf:resource="http://www.semanticweb.org/farhan/FinancialOntology#Dubai_Islamic_Bank"/>
    </owl:NamedIndividual>
    


    <!-- http://www.semanticweb.org/farhan/FinancialOntology#Deloitte -->

    <owl:NamedIndividual rdf:about="http://www.semanticweb.org/farhan/FinancialOntology#Deloitte">
        <rdf:type rdf:resource="http://www.semanticweb.org/farhan/FinancialOntology#AuditFirm"/>
    </owl:NamedIndividual>
    


    <!-- http://www.semanticweb.org/farhan/FinancialOntology#Dubai_Islamic_Bank -->

    <owl:NamedIndividual rdf:about="http://www.semanticweb.org/farhan/FinancialOntology#Dubai_Islamic_Bank">
        <rdf:type rdf:resource="http://www.semanticweb.org/farhan/FinancialOntology#Bank"/>
    </owl:NamedIndividual>
    


    <!-- http://www.semanticweb.org/farhan/FinancialOntology#EY -->

    <owl:NamedIndividual rdf:about="http://www.semanticweb.org/farhan/FinancialOntology#EY">
        <rdf:type rdf:resource="http://www.semanticweb.org/farhan/FinancialOntology#AuditFirm"/>
    </owl:NamedIndividual>
    


    <!-- http://www.semanticweb.org/farhan/FinancialOntology#EnY -->

    <owl:NamedIndividual rdf:about="http://www.semanticweb.org/farhan/FinancialOntology#EnY"/>
    


    <!-- http://www.semanticweb.org/farhan/FinancialOntology#F1 -->

    <owl:NamedIndividual rdf:about="http://www.semanticweb.org/farhan/FinancialOntology#F1">
        <rdf:type rdf:resource="http://www.semanticweb.org/farhan/FinancialOntology#UpperMedium"/>
    </owl:NamedIndividual>
    


    <!-- http://www.semanticweb.org/farhan/FinancialOntology#F2 -->

    <owl:NamedIndividual rdf:about="http://www.semanticweb.org/farhan/FinancialOntology#F2">
        <rdf:type rdf:resource="http://www.semanticweb.org/farhan/FinancialOntology#UpperMedium"/>
    </owl:NamedIndividual>
    


    <!-- http://www.semanticweb.org/farhan/FinancialOntology#F3 -->

    <owl:NamedIndividual rdf:about="http://www.semanticweb.org/farhan/FinancialOntology#F3">
        <rdf:type rdf:resource="http://www.semanticweb.org/farhan/FinancialOntology#LowerMedium"/>
    </owl:NamedIndividual>
    


    <!-- http://www.semanticweb.org/farhan/FinancialOntology#Fergusan -->

    <owl:NamedIndividual rdf:about="http://www.semanticweb.org/farhan/FinancialOntology#Fergusan"/>
    


    <!-- http://www.semanticweb.org/farhan/FinancialOntology#Fitch -->

    <owl:NamedIndividual rdf:about="http://www.semanticweb.org/farhan/FinancialOntology#Fitch">
        <rdf:type rdf:resource="http://www.semanticweb.org/farhan/FinancialOntology#RatingFirm"/>
        <FinancialOntology:hasLongTermRatingItem rdf:resource="http://www.semanticweb.org/farhan/FinancialOntology#A"/>
        <FinancialOntology:hasLongTermRatingItem rdf:resource="http://www.semanticweb.org/farhan/FinancialOntology#A-"/>
        <FinancialOntology:hasLongTermRatingItem rdf:resource="http://www.semanticweb.org/farhan/FinancialOntology#AA"/>
        <FinancialOntology:hasLongTermRatingItem rdf:resource="http://www.semanticweb.org/farhan/FinancialOntology#AA-"/>
        <FinancialOntology:hasLongTermRatingItem rdf:resource="http://www.semanticweb.org/farhan/FinancialOntology#AAA"/>
        <FinancialOntology:hasLongTermRatingItem rdf:resource="http://www.semanticweb.org/farhan/FinancialOntology#BBB"/>
        <FinancialOntology:hasLongTermRatingItem rdf:resource="http://www.semanticweb.org/farhan/FinancialOntology#BBB-"/>
        <FinancialOntology:hasLongTermRatingItem rdf:resource="http://www.semanticweb.org/farhan/FinancialOntology#A+"/>
        <FinancialOntology:hasLongTermRatingItem rdf:resource="http://www.semanticweb.org/farhan/FinancialOntology#AA+"/>
        <FinancialOntology:hasLongTermRatingItem rdf:resource="http://www.semanticweb.org/farhan/FinancialOntology#BBB+"/>
        <FinancialOntology:hasShortTermRatingItem rdf:resource="http://www.semanticweb.org/farhan/FinancialOntology#F1"/>
        <FinancialOntology:hasShortTermRatingItem rdf:resource="http://www.semanticweb.org/farhan/FinancialOntology#F2"/>
        <FinancialOntology:hasShortTermRatingItem rdf:resource="http://www.semanticweb.org/farhan/FinancialOntology#F3"/>
        <FinancialOntology:hasShortTermRatingItem rdf:resource="http://www.semanticweb.org/farhan/FinancialOntology#F1+"/>
        <FinancialOntology:RatingFirmType>BOND_RATER</FinancialOntology:RatingFirmType>
    </owl:NamedIndividual>
    


    <!-- http://www.semanticweb.org/farhan/FinancialOntology#France -->

    <owl:NamedIndividual rdf:about="http://www.semanticweb.org/farhan/FinancialOntology#France">
        <rdf:type rdf:resource="http://www.semanticweb.org/farhan/FinancialOntology#Location"/>
    </owl:NamedIndividual>
    


    <!-- http://www.semanticweb.org/farhan/FinancialOntology#GBP -->

    <owl:NamedIndividual rdf:about="http://www.semanticweb.org/farhan/FinancialOntology#GBP">
        <rdf:type rdf:resource="http://www.semanticweb.org/farhan/FinancialOntology#Currency"/>
    </owl:NamedIndividual>
    


    <!-- http://www.semanticweb.org/farhan/FinancialOntology#Germany -->

    <owl:NamedIndividual rdf:about="http://www.semanticweb.org/farhan/FinancialOntology#Germany">
        <rdf:type rdf:resource="http://www.semanticweb.org/farhan/FinancialOntology#Location"/>
    </owl:NamedIndividual>
    


    <!-- http://www.semanticweb.org/farhan/FinancialOntology#HBL -->

    <owl:NamedIndividual rdf:about="http://www.semanticweb.org/farhan/FinancialOntology#HBL">
        <rdf:type rdf:resource="http://www.semanticweb.org/farhan/FinancialOntology#Bank"/>
        <owl:sameAs rdf:resource="http://www.semanticweb.org/farhan/FinancialOntology#Habib_Bank_Limited"/>
        <FinancialOntology:hasLocation rdf:resource="http://www.semanticweb.org/farhan/FinancialOntology#Pakistan"/>
        <FinancialOntology:hasLocation rdf:resource="http://www.semanticweb.org/farhan/FinancialOntology#USA"/>
        <FinancialOntology:hasLongTermRating rdf:resource="http://www.semanticweb.org/farhan/FinancialOntology#AAA"/>
        <FinancialOntology:hasShortTermRating rdf:resource="http://www.semanticweb.org/farhan/FinancialOntology#A-1+"/>
    </owl:NamedIndividual>
    


    <!-- http://www.semanticweb.org/farhan/FinancialOntology#Habib_Bank_Limited -->

    <owl:NamedIndividual rdf:about="http://www.semanticweb.org/farhan/FinancialOntology#Habib_Bank_Limited"/>
    


    <!-- http://www.semanticweb.org/farhan/FinancialOntology#IBP -->

    <owl:NamedIndividual rdf:about="http://www.semanticweb.org/farhan/FinancialOntology#IBP">
        <rdf:type rdf:resource="http://www.semanticweb.org/farhan/FinancialOntology#AwardFirm"/>
    </owl:NamedIndividual>
    


    <!-- http://www.semanticweb.org/farhan/FinancialOntology#JCR-VIS -->

    <owl:NamedIndividual rdf:about="http://www.semanticweb.org/farhan/FinancialOntology#JCR-VIS">
        <rdf:type rdf:resource="http://www.semanticweb.org/farhan/FinancialOntology#RatingFirm"/>
    </owl:NamedIndividual>
    


    <!-- http://www.semanticweb.org/farhan/FinancialOntology#JPY -->

    <owl:NamedIndividual rdf:about="http://www.semanticweb.org/farhan/FinancialOntology#JPY"/>
    


    <!-- http://www.semanticweb.org/farhan/FinancialOntology#KPMG -->

    <owl:NamedIndividual rdf:about="http://www.semanticweb.org/farhan/FinancialOntology#KPMG">
        <rdf:type rdf:resource="http://www.semanticweb.org/farhan/FinancialOntology#AuditFirm"/>
    </owl:NamedIndividual>
    


    <!-- http://www.semanticweb.org/farhan/FinancialOntology#MCB -->

    <owl:NamedIndividual rdf:about="http://www.semanticweb.org/farhan/FinancialOntology#MCB">
        <rdf:type rdf:resource="http://www.semanticweb.org/farhan/FinancialOntology#Bank"/>
        <FinancialOntology:hasFinancialYear rdf:resource="http://www.semanticweb.org/farhan/FinancialOntology#2020"/>
    </owl:NamedIndividual>
    


    <!-- http://www.semanticweb.org/farhan/FinancialOntology#P-1 -->

    <owl:NamedIndividual rdf:about="http://www.semanticweb.org/farhan/FinancialOntology#P-1">
        <rdf:type rdf:resource="http://www.semanticweb.org/farhan/FinancialOntology#High"/>
    </owl:NamedIndividual>
    


    <!-- http://www.semanticweb.org/farhan/FinancialOntology#P-2 -->

    <owl:NamedIndividual rdf:about="http://www.semanticweb.org/farhan/FinancialOntology#P-2">
        <rdf:type rdf:resource="http://www.semanticweb.org/farhan/FinancialOntology#UpperMedium"/>
    </owl:NamedIndividual>
    


    <!-- http://www.semanticweb.org/farhan/FinancialOntology#P-3 -->

    <owl:NamedIndividual rdf:about="http://www.semanticweb.org/farhan/FinancialOntology#P-3">
        <rdf:type rdf:resource="http://www.semanticweb.org/farhan/FinancialOntology#LowerMedium"/>
    </owl:NamedIndividual>
    


    <!-- http://www.semanticweb.org/farhan/FinancialOntology#PACRA -->

    <owl:NamedIndividual rdf:about="http://www.semanticweb.org/farhan/FinancialOntology#PACRA">
        <rdf:type rdf:resource="http://www.semanticweb.org/farhan/FinancialOntology#RatingFirm"/>
        <FinancialOntology:hasLongTermRatingItem rdf:resource="http://www.semanticweb.org/farhan/FinancialOntology#A"/>
        <FinancialOntology:hasLongTermRatingItem rdf:resource="http://www.semanticweb.org/farhan/FinancialOntology#A-"/>
        <FinancialOntology:hasLongTermRatingItem rdf:resource="http://www.semanticweb.org/farhan/FinancialOntology#AA"/>
        <FinancialOntology:hasLongTermRatingItem rdf:resource="http://www.semanticweb.org/farhan/FinancialOntology#AA-"/>
        <FinancialOntology:hasLongTermRatingItem rdf:resource="http://www.semanticweb.org/farhan/FinancialOntology#AAA"/>
        <FinancialOntology:hasLongTermRatingItem rdf:resource="http://www.semanticweb.org/farhan/FinancialOntology#BBB"/>
        <FinancialOntology:hasLongTermRatingItem rdf:resource="http://www.semanticweb.org/farhan/FinancialOntology#BBB-"/>
        <FinancialOntology:hasLongTermRatingItem rdf:resource="http://www.semanticweb.org/farhan/FinancialOntology#A+"/>
        <FinancialOntology:hasLongTermRatingItem rdf:resource="http://www.semanticweb.org/farhan/FinancialOntology#AA+"/>
        <FinancialOntology:hasLongTermRatingItem rdf:resource="http://www.semanticweb.org/farhan/FinancialOntology#BBB+"/>
        <FinancialOntology:hasShortTermRatingItem rdf:resource="http://www.semanticweb.org/farhan/FinancialOntology#A-1"/>
        <FinancialOntology:hasShortTermRatingItem rdf:resource="http://www.semanticweb.org/farhan/FinancialOntology#A-2"/>
        <FinancialOntology:hasShortTermRatingItem rdf:resource="http://www.semanticweb.org/farhan/FinancialOntology#A-3"/>
        <FinancialOntology:hasShortTermRatingItem rdf:resource="http://www.semanticweb.org/farhan/FinancialOntology#A-1+"/>
        <FinancialOntology:RatingFirmType>ORGANIZATION_RATER</FinancialOntology:RatingFirmType>
    </owl:NamedIndividual>
    


    <!-- http://www.semanticweb.org/farhan/FinancialOntology#PKR -->

    <owl:NamedIndividual rdf:about="http://www.semanticweb.org/farhan/FinancialOntology#PKR">
        <rdf:type rdf:resource="http://www.semanticweb.org/farhan/FinancialOntology#Currency"/>
    </owl:NamedIndividual>
    


    <!-- http://www.semanticweb.org/farhan/FinancialOntology#Pakistan -->

    <owl:NamedIndividual rdf:about="http://www.semanticweb.org/farhan/FinancialOntology#Pakistan">
        <rdf:type rdf:resource="http://www.semanticweb.org/farhan/FinancialOntology#Location"/>
    </owl:NamedIndividual>
    


    <!-- http://www.semanticweb.org/farhan/FinancialOntology#PwC -->

    <owl:NamedIndividual rdf:about="http://www.semanticweb.org/farhan/FinancialOntology#PwC">
        <rdf:type rdf:resource="http://www.semanticweb.org/farhan/FinancialOntology#AuditFirm"/>
    </owl:NamedIndividual>
    


    <!-- http://www.semanticweb.org/farhan/FinancialOntology#UBL -->

    <owl:NamedIndividual rdf:about="http://www.semanticweb.org/farhan/FinancialOntology#UBL">
        <rdf:type rdf:resource="http://www.semanticweb.org/farhan/FinancialOntology#Bank"/>
    </owl:NamedIndividual>
    


    <!-- http://www.semanticweb.org/farhan/FinancialOntology#UK -->

    <owl:NamedIndividual rdf:about="http://www.semanticweb.org/farhan/FinancialOntology#UK">
        <rdf:type rdf:resource="http://www.semanticweb.org/farhan/FinancialOntology#Location"/>
    </owl:NamedIndividual>
    


    <!-- http://www.semanticweb.org/farhan/FinancialOntology#USA -->

    <owl:NamedIndividual rdf:about="http://www.semanticweb.org/farhan/FinancialOntology#USA">
        <rdf:type rdf:resource="http://www.semanticweb.org/farhan/FinancialOntology#Location"/>
    </owl:NamedIndividual>
    


    <!-- http://www.semanticweb.org/farhan/FinancialOntology#USD -->

    <owl:NamedIndividual rdf:about="http://www.semanticweb.org/farhan/FinancialOntology#USD">
        <rdf:type rdf:resource="http://www.semanticweb.org/farhan/FinancialOntology#Currency"/>
    </owl:NamedIndividual>
    


    <!-- http://www.semanticweb.org/farhan/FinancialOntology#2020 -->

    <owl:NamedIndividual rdf:about="http://www.semanticweb.org/farhan/FinancialOntology#2020">
        <rdf:type rdf:resource="http://www.semanticweb.org/farhan/FinancialOntology#FinancialYear"/>
    </owl:NamedIndividual>
    


    <!-- http://www.semanticweb.org/farhan/FinancialOntology#A+ -->

    <owl:NamedIndividual rdf:about="http://www.semanticweb.org/farhan/FinancialOntology#A+">
        <rdf:type rdf:resource="http://www.semanticweb.org/farhan/FinancialOntology#Strong"/>
    </owl:NamedIndividual>
    


    <!-- http://www.semanticweb.org/farhan/FinancialOntology#A-1+ -->

    <owl:NamedIndividual rdf:about="http://www.semanticweb.org/farhan/FinancialOntology#A-1+">
        <rdf:type rdf:resource="http://www.semanticweb.org/farhan/FinancialOntology#High"/>
    </owl:NamedIndividual>
    


    <!-- http://www.semanticweb.org/farhan/FinancialOntology#AA+ -->

    <owl:NamedIndividual rdf:about="http://www.semanticweb.org/farhan/FinancialOntology#AA+">
        <rdf:type rdf:resource="http://www.semanticweb.org/farhan/FinancialOntology#Strong"/>
    </owl:NamedIndividual>
    


    <!-- http://www.semanticweb.org/farhan/FinancialOntology#BBB+ -->

    <owl:NamedIndividual rdf:about="http://www.semanticweb.org/farhan/FinancialOntology#BBB+">
        <rdf:type rdf:resource="http://www.semanticweb.org/farhan/FinancialOntology#Adequate"/>
    </owl:NamedIndividual>
    


    <!-- http://www.semanticweb.org/farhan/FinancialOntology#F1+ -->

    <owl:NamedIndividual rdf:about="http://www.semanticweb.org/farhan/FinancialOntology#F1+">
        <rdf:type rdf:resource="http://www.semanticweb.org/farhan/FinancialOntology#High"/>
    </owl:NamedIndividual>
    


    <!-- http://www.semanticweb.org/farhan/FinancialOntology#Moody’s -->

    <owl:NamedIndividual rdf:about="http://www.semanticweb.org/farhan/FinancialOntology#Moody’s">
        <rdf:type rdf:resource="http://www.semanticweb.org/farhan/FinancialOntology#RatingFirm"/>
        <FinancialOntology:hasLongTermRatingItem rdf:resource="http://www.semanticweb.org/farhan/FinancialOntology#A1"/>
        <FinancialOntology:hasLongTermRatingItem rdf:resource="http://www.semanticweb.org/farhan/FinancialOntology#A2"/>
        <FinancialOntology:hasLongTermRatingItem rdf:resource="http://www.semanticweb.org/farhan/FinancialOntology#A3"/>
        <FinancialOntology:hasLongTermRatingItem rdf:resource="http://www.semanticweb.org/farhan/FinancialOntology#Aa1"/>
        <FinancialOntology:hasLongTermRatingItem rdf:resource="http://www.semanticweb.org/farhan/FinancialOntology#Aa2"/>
        <FinancialOntology:hasLongTermRatingItem rdf:resource="http://www.semanticweb.org/farhan/FinancialOntology#Aa3"/>
        <FinancialOntology:hasLongTermRatingItem rdf:resource="http://www.semanticweb.org/farhan/FinancialOntology#Aaa"/>
        <FinancialOntology:hasLongTermRatingItem rdf:resource="http://www.semanticweb.org/farhan/FinancialOntology#Baa1"/>
        <FinancialOntology:hasLongTermRatingItem rdf:resource="http://www.semanticweb.org/farhan/FinancialOntology#Baa2"/>
        <FinancialOntology:hasLongTermRatingItem rdf:resource="http://www.semanticweb.org/farhan/FinancialOntology#Baa3"/>
        <FinancialOntology:hasShortTermRatingItem rdf:resource="http://www.semanticweb.org/farhan/FinancialOntology#P-1"/>
        <FinancialOntology:hasShortTermRatingItem rdf:resource="http://www.semanticweb.org/farhan/FinancialOntology#P-2"/>
        <FinancialOntology:hasShortTermRatingItem rdf:resource="http://www.semanticweb.org/farhan/FinancialOntology#P-3"/>
        <FinancialOntology:RatingFirmType>BOND_RATER</FinancialOntology:RatingFirmType>
    </owl:NamedIndividual>
    


    <!-- http://www.semanticweb.org/farhan/FinancialOntology#S&amp;P -->

    <owl:NamedIndividual rdf:about="http://www.semanticweb.org/farhan/FinancialOntology#S&amp;P">
        <rdf:type rdf:resource="http://www.semanticweb.org/farhan/FinancialOntology#RatingFirm"/>
        <FinancialOntology:hasLongTermRatingItem rdf:resource="http://www.semanticweb.org/farhan/FinancialOntology#A"/>
        <FinancialOntology:hasLongTermRatingItem rdf:resource="http://www.semanticweb.org/farhan/FinancialOntology#A-"/>
        <FinancialOntology:hasLongTermRatingItem rdf:resource="http://www.semanticweb.org/farhan/FinancialOntology#AA"/>
        <FinancialOntology:hasLongTermRatingItem rdf:resource="http://www.semanticweb.org/farhan/FinancialOntology#AA-"/>
        <FinancialOntology:hasLongTermRatingItem rdf:resource="http://www.semanticweb.org/farhan/FinancialOntology#AAA"/>
        <FinancialOntology:hasLongTermRatingItem rdf:resource="http://www.semanticweb.org/farhan/FinancialOntology#BBB"/>
        <FinancialOntology:hasLongTermRatingItem rdf:resource="http://www.semanticweb.org/farhan/FinancialOntology#BBB-"/>
        <FinancialOntology:hasLongTermRatingItem rdf:resource="http://www.semanticweb.org/farhan/FinancialOntology#A+"/>
        <FinancialOntology:hasLongTermRatingItem rdf:resource="http://www.semanticweb.org/farhan/FinancialOntology#AA+"/>
        <FinancialOntology:hasLongTermRatingItem rdf:resource="http://www.semanticweb.org/farhan/FinancialOntology#BBB+"/>
        <FinancialOntology:hasShortTermRatingItem rdf:resource="http://www.semanticweb.org/farhan/FinancialOntology#A-1"/>
        <FinancialOntology:hasShortTermRatingItem rdf:resource="http://www.semanticweb.org/farhan/FinancialOntology#A-2"/>
        <FinancialOntology:hasShortTermRatingItem rdf:resource="http://www.semanticweb.org/farhan/FinancialOntology#A-3"/>
        <FinancialOntology:hasShortTermRatingItem rdf:resource="http://www.semanticweb.org/farhan/FinancialOntology#A-1+"/>
        <FinancialOntology:RatingFirmType>BOND_RATER</FinancialOntology:RatingFirmType>
    </owl:NamedIndividual>
    


    <!-- 
    ///////////////////////////////////////////////////////////////////////////////////////
    //
    // General axioms
    //
    ///////////////////////////////////////////////////////////////////////////////////////
     -->

    <rdf:Description>
        <rdf:type rdf:resource="http://www.w3.org/2002/07/owl#AllDisjointClasses"/>
        <owl:members rdf:parseType="Collection">
            <rdf:Description rdf:about="http://www.semanticweb.org/farhan/FinancialOntology#Current_deposits"/>
            <rdf:Description rdf:about="http://www.semanticweb.org/farhan/FinancialOntology#Fixed_deposits"/>
            <rdf:Description rdf:about="http://www.semanticweb.org/farhan/FinancialOntology#Savings_deposits"/>
            <rdf:Description rdf:about="http://www.semanticweb.org/farhan/FinancialOntology#Term_deposits"/>
        </owl:members>
    </rdf:Description>
    <rdf:Description>
        <rdf:type rdf:resource="http://www.w3.org/2002/07/owl#AllDifferent"/>
        <owl:distinctMembers rdf:parseType="Collection">
            <rdf:Description rdf:about="http://www.semanticweb.org/farhan/FinancialOntology#AA"/>
            <rdf:Description rdf:about="http://www.semanticweb.org/farhan/FinancialOntology#Aa2"/>
        </owl:distinctMembers>
    </rdf:Description>
    <rdf:Description>
        <rdf:type rdf:resource="http://www.w3.org/2002/07/owl#AllDifferent"/>
        <owl:distinctMembers rdf:parseType="Collection">
            <rdf:Description rdf:about="http://www.semanticweb.org/farhan/FinancialOntology#AA-"/>
            <rdf:Description rdf:about="http://www.semanticweb.org/farhan/FinancialOntology#Aa3"/>
        </owl:distinctMembers>
    </rdf:Description>
    <rdf:Description>
        <rdf:type rdf:resource="http://www.w3.org/2002/07/owl#AllDifferent"/>
        <owl:distinctMembers rdf:parseType="Collection">
            <rdf:Description rdf:about="http://www.semanticweb.org/farhan/FinancialOntology#AAA"/>
            <rdf:Description rdf:about="http://www.semanticweb.org/farhan/FinancialOntology#Aaa"/>
        </owl:distinctMembers>
    </rdf:Description>
    <rdf:Description>
        <rdf:type rdf:resource="http://www.w3.org/2002/07/owl#AllDifferent"/>
        <owl:distinctMembers rdf:parseType="Collection">
            <rdf:Description rdf:about="http://www.semanticweb.org/farhan/FinancialOntology#Aa1"/>
            <rdf:Description rdf:about="http://www.semanticweb.org/farhan/FinancialOntology#AA+"/>
        </owl:distinctMembers>
    </rdf:Description>
    <rdf:Description>
        <rdf:type rdf:resource="http://www.w3.org/2002/07/owl#AllDifferent"/>
        <owl:distinctMembers rdf:parseType="Collection">
            <rdf:Description rdf:about="http://www.semanticweb.org/farhan/FinancialOntology#Fitch"/>
            <rdf:Description rdf:about="http://www.semanticweb.org/farhan/FinancialOntology#Moody’s"/>
        </owl:distinctMembers>
    </rdf:Description>
    <rdf:Description>
        <rdf:type rdf:resource="http://www.w3.org/2002/07/owl#AllDifferent"/>
        <owl:distinctMembers rdf:parseType="Collection">
            <rdf:Description rdf:about="http://www.semanticweb.org/farhan/FinancialOntology#Fitch"/>
            <rdf:Description rdf:about="http://www.semanticweb.org/farhan/FinancialOntology#S&amp;P"/>
        </owl:distinctMembers>
    </rdf:Description>
    <rdf:Description>
        <rdf:type rdf:resource="http://www.w3.org/2002/07/owl#AllDifferent"/>
        <owl:distinctMembers rdf:parseType="Collection">
            <rdf:Description rdf:about="http://www.semanticweb.org/farhan/FinancialOntology#Moody’s"/>
            <rdf:Description rdf:about="http://www.semanticweb.org/farhan/FinancialOntology#S&amp;P"/>
        </owl:distinctMembers>
    </rdf:Description>
</rdf:RDF>
